# Supplementary material for: Mycobacterium tuberculosis Binds Human Serum Amyloid A, and the Interaction Modulates the Colonization of Human Macrophages and the Transcriptional Response of the Pathogen
Source: Cells. 2021 May 20;10(5):1264. doi: 10.3390/cells10051264 (PMC8160739; doi:10.3390/cells10051264)
Supplement: Supplementary file 1 [file cells-10-01264-s001.zip]

Archive with 2 entries (2 files):
- cells-1193738-supplementary.docx
- Table S3.xlsx
