# Supplementary material for: Mycobacterium tuberculosis Binds Human Serum Amyloid A, and the Interaction Modulates the Colonization of Human Macrophages and the Transcriptional Response of the Pathogen
Source: Cells. 2021 May 20;10(5):1264. doi: 10.3390/cells10051264 (PMC8160739; doi:10.3390/cells10051264)
Supplement: Supplementary file 1 [file cells-10-01264-s001.zip › Table S3.xlsx]

## Sheet: BDZ_SAA_3h_FDR0.05_3samplesSAA_
gene	annotation	Rv_SAA	FDR	AveExpr	P value	Rv1	Rv2	Rv3	Rv_SAA1	Rv_SAA2	Rv_SAA3	Rv1_CPM	Rv2_CPM	Rv3_CPM	Rv_SAA1 CPM	Rv_SAA2 CPM	Rv_SAA3 CPM
RVBD_0676c	transmembrane transporter MmpL5; K06994 putative drug exporter of the RND superfamily	3.11002	9.69946e-09	9.33719	2.41882e-12	1305	1503	1621	12698	10694	11200	232.446	267.988	278.811	2114.37	2009.55	2037.07
RVBD_0677c	membrane protein MmpS5	3.27941	2.91333e-08	7.91088	1.45303e-11	561	613	736	6054	5074	5635	99.925	109.299	126.592	1008.06	953.473	1024.9
RVBD_1218c	antibiotic transporter ATP-binding protein; K01990 ABC-2 type transport system ATP-binding protein	2.64333	1.34323e-07	6.4532	1.00491e-10	144	123	164	948	754	751	25.649	21.931	28.208	157.853	141.687	136.593
RVBD_0678	hypothetical protein	3.52471	2.37877e-07	8.05806	2.37284e-10	627	711	875	7822	6512	8700	111.681	126.773	150.5	1302.46	1223.69	1582.37
RVBD_1216c	integral membrane protein	1.70226	3.56838e-07	6.52148	4.44935e-10	339	366	363	1197	985	986	60.382	65.258	62.436	199.315	185.095	179.335
RVBD_1219c	transcriptional regulator	2.80117	9.19964e-07	6.64755	1.3765e-09	139	152	225	1158	994	1060	24.759	27.102	38.7	192.821	186.786	192.794
RVBD_3161c	oxidoreductase	1.00986	0.000525197	7.22999	9.16803e-07	347	380	377	753	658	615	61.807	67.755	64.844	125.383	123.647	111.857
RVBD_1217c	antibiotic transporter permease; K01992 ABC-2 type transport system permease protein	1.63719	0.00113875	7.66061	2.27182e-06	278	271	303	1204	905	456	49.517	48.32	52.116	200.48	170.062	82.938
RVBD_0670	endonuclease IV End; K01151 deoxyribonuclease IV [EC:3.1.21.2]	-0.41429	0.0286585	8.01869	6.43207e-05	2383	2128	2375	1962	1614	1190	424.459	379.426	408.499	326.696	303.292	216.439
RVBD_0671	lipoprotein LpqP; K03932 polyhydroxybutyrate depolymerase	-0.438294	0.335522	6.64606	0.000836713	733	635	761	592	528	333	130.562	113.222	130.892	98.575	99.218	60.567
RVBD_2515c	hypothetical protein	-0.412607	0.539795	4.86461	0.00160646	117	109	119	93	82	62	20.84	19.435	20.468	15.486	15.409	11.277
RVBD_3278c	transmembrane protein	0.370545	0.539795	4.14562	0.00161535	131	129	140	183	149	141	23.334	23.001	24.08	30.472	27.999	25.645
RVBD_0001	chromosomal replication initiator protein DnaA; K02313 chromosomal replication initiator protein	0.24704	0.654544	7.13799	0.182057	1360	1359	1389	1411	1301	1767	242.242	242.312	238.907	234.948	244.476	321.385
RVBD_0003	DNA replication and repair protein RecF; K03629 DNA replication and repair protein RecF	0.35558	0.654544	6.30338	0.0937054	317	338	357	336	385	484	56.464	60.266	61.404	55.948	72.347	88.031
RVBD_0008c	membrane protein	-0.148093	0.654544	5.21327	0.146924	133	118	136	129	109	82	23.69	21.04	23.392	21.48	20.483	14.914
RVBD_0009	iron-regulated peptidyl-prolyl cis-trans isomerase A PpiA; K03767 peptidyl-prolyl cis-trans isomerase A (cyclophilin A) [EC:5.2.1.8]	0.240105	0.654544	8.49683	0.126964	1887	1960	1990	2027	1898	2359	336.111	349.471	342.279	337.52	356.66	429.059
RVBD_0010c	membrane protein	0.2252	0.654544	5.50093	0.236273	283	293	321	284	316	367	50.408	52.242	55.212	47.289	59.381	66.751
RVBD_0011c	cell division protein, PG complex	0.301251	0.654544	6.24376	0.172951	629	770	745	712	709	1029	112.037	137.292	128.14	118.556	133.231	187.156
RVBD_0012	membrane protein	-0.158929	0.654544	7.4234	0.183556	852	714	857	870	703	447	151.758	127.307	147.404	144.865	132.103	81.301
RVBD_0014c	transmembrane serine/threonine-protein kinase B PknB; K08884 serine/threonine protein kinase, bacterial [EC:2.7.11.1]	0.239497	0.654544	7.69361	0.189901	1510	1495	1650	1622	1402	2033	268.96	266.561	283.799	270.082	263.455	369.765
RVBD_0015c	transmembrane serine/threonine-protein kinase A PknA; K08884 serine/threonine protein kinase, bacterial [EC:2.7.11.1]	-0.199991	0.654544	7.54346	0.195722	898	820	879	961	787	407	159.951	146.207	151.188	160.018	147.888	74.026
RVBD_0018c	phosphoserine/threonine phosphatase PstP	-0.157528	0.654544	7.99783	0.0644853	1372	1264	1390	1386	1157	800	244.38	225.373	239.079	230.785	217.416	145.505
RVBD_0019c	FHA domain-containing protein FhaB	0.154537	0.654544	7.6134	0.209085	1181	1128	1220	1300	1035	1252	210.359	201.124	209.839	216.465	194.491	227.716
RVBD_0023	transcriptional regulator	-0.327626	0.654544	5.19456	0.136401	225	208	199	224	188	77	40.077	37.087	34.228	37.299	35.328	14.005
RVBD_0025	hypothetical protein	-0.164331	0.654544	4.8924	0.20949	242	237	226	263	186	136	43.105	42.258	38.872	43.793	34.952	24.736
RVBD_0026	hypothetical protein	0.192351	0.654544	5.95782	0.150034	296	320	288	314	311	317	52.723	57.057	49.536	52.285	58.441	57.656
RVBD_0034	hypothetical protein	0.280683	0.654544	2.05529	0.227825	25	25	26	36	26	23	4.453	4.458	4.472	5.994	4.886	4.183
RVBD_0037c	integral membrane protein	-0.233915	0.654544	6.41916	0.17347	672	668	662	721	609	297	119.696	119.106	113.864	120.055	114.439	54.019
RVBD_0039c	transmembrane protein	-0.918395	0.654544	5.61518	0.114464	225	208	224	250	189	19	40.077	37.087	38.528	41.628	35.516	3.456
RVBD_0041	leucyl-tRNA synthetase LeuS; K01869 leucyl-tRNA synthetase [EC:6.1.1.4]	0.174137	0.654544	8.30847	0.230924	1481	1431	1618	1543	1397	1721	263.795	255.15	278.295	256.928	262.515	313.018
RVBD_0049	hypothetical protein	-0.153089	0.654544	7.92922	0.20841	1652	1404	1479	1651	1371	810	294.253	250.336	254.387	274.911	257.629	147.324
RVBD_0050	bifunctional penicillin-binding protein 1A/1B PonA1	0.223749	0.654544	8.35092	0.0774909	2075	2046	2099	2296	2014	2291	369.598	364.805	361.027	382.311	378.458	416.691
RVBD_0052	hypothetical protein	-0.369638	0.654544	4.25319	0.02027	134	131	153	123	115	63	23.868	23.358	26.316	20.481	21.61	11.459
RVBD_0054	single-strand DNA-binding protein Ssb	0.182161	0.654544	8.06008	0.0425757	1143	1045	1077	1220	1093	1055	203.591	186.325	185.244	203.144	205.39	191.885
RVBD_0056	50S ribosomal protein L9 RplI; K02939 large subunit ribosomal protein L9	0.222735	0.654544	7.45369	0.195984	1289	1280	1408	1391	1203	1668	229.596	228.226	242.175	231.618	226.06	303.378
RVBD_0057	hypothetical protein	0.301887	0.654544	6.27478	0.155104	359	347	367	350	375	511	63.945	61.871	63.124	58.279	70.468	92.941
RVBD_0058	replicative DNA helicase DnaB	0.192064	0.654544	9.26987	0.111375	2574	2293	2438	2744	2229	2616	458.479	408.846	419.335	456.909	418.859	475.802
RVBD_0059	hypothetical protein	0.32157	0.654544	4.83706	0.058129	126	133	111	153	123	148	22.443	23.714	19.092	25.476	23.113	26.918
RVBD_0060	hypothetical protein	0.24988	0.654544	7.26614	0.233827	1486	1587	1666	1667	1355	2207	264.686	282.965	286.551	277.575	254.623	401.413
RVBD_0064A	antitoxin VapB1	0.365979	0.654544	2.96683	0.0816043	38	54	60	62	61	53	6.769	9.628	10.32	10.324	11.463	9.64
RVBD_0065	toxin VapC1	-0.350054	0.654544	3.473	0.0639029	75	72	93	64	72	38	13.359	12.838	15.996	10.657	13.53	6.911
RVBD_0066c	isocitrate dehydrogenase Icd2; K00031 isocitrate dehydrogenase [EC:1.1.1.42]	0.263525	0.654544	7.89733	0.131548	1575	1524	1760	1679	1572	2084	280.538	271.732	302.719	279.573	295.4	379.041
RVBD_0071	RNA-directed DNA polymerase	0.256253	0.654544	3.39637	0.0874566	46	39	50	54	49	44	8.193	6.954	8.6	8.992	9.208	8.003
RVBD_0078B	hypothetical protein	0.288149	0.654544	6.01259	0.0520353	951	1081	1041	1053	1252	1112	169.392	192.744	179.052	175.337	235.268	202.252
RVBD_0081	ArsR family transcriptional regulator	-0.357539	0.654544	4.21567	0.008283	348	328	344	291	263	179	61.986	58.483	59.168	48.455	49.421	32.557
RVBD_0082	oxidoreductase	-0.235939	0.654544	5.23875	0.00970596	528	543	534	492	433	325	94.047	96.818	91.848	81.924	81.367	59.112
RVBD_0083	oxidoreductase	-0.46441	0.654544	5.9331	0.106568	467	470	484	507	417	132	83.182	83.802	83.248	84.422	78.36	24.008
RVBD_0084	formate hydrogenlyase HycD	-0.477302	0.654544	7.1318	0.0352675	858	735	831	828	605	273	152.826	131.052	142.932	137.872	113.688	49.654
RVBD_0085	hydrogenase HycP; K12140 hydrogenase-4 component E [EC:1.-.-.-]	-0.899354	0.654544	4.55338	0.0260778	227	181	228	185	151	33	40.433	32.273	39.216	30.805	28.375	6.002
RVBD_0086	hydrogenase HycQ; K12141 hydrogenase-4 component F [EC:1.-.-.-]	-0.452103	0.654544	6.29064	0.0590704	480	495	502	482	427	159	85.497	88.259	86.344	80.259	80.239	28.919
RVBD_0087	formate hydrogenase HycE	-0.15474	0.654544	5.38668	0.084871	385	418	384	369	346	260	68.576	74.53	66.048	61.443	65.018	47.289
RVBD_0093c	membrane protein	-0.304875	0.654544	6.029	0.128609	284	233	248	294	197	105	50.586	41.544	42.656	48.954	37.019	19.098
RVBD_0096	PPE family protein PPE1	0.280109	0.654544	3.12767	0.168785	74	70	66	83	71	80	13.181	12.481	11.352	13.82	13.342	14.551
RVBD_0097	oxidoreductase	0.690138	0.654544	4.32638	0.0703189	81	120	139	129	132	276	14.428	21.396	23.908	21.48	24.805	50.199
RVBD_0098	fatty-acyl-CoA thioesterase type III FcoT	0.523714	0.654544	3.09916	0.0508637	52	80	87	88	83	117	9.262	14.264	14.964	14.653	15.597	21.28
RVBD_0107c	cation-transporter P-type ATPase CtpI; K12955 cation-transporting ATPase I [EC:3.6.3.-]	-0.180581	0.654544	8.82551	0.201581	1768	1502	1529	1839	1362	816	314.915	267.809	262.987	306.215	255.938	148.415
RVBD_0108c	hypothetical protein	0.183801	0.654544	7.94641	0.122239	1680	1637	1632	1797	1580	1735	299.241	291.88	280.703	299.222	296.903	315.565
RVBD_0118c	oxalyl-CoA decarboxylase OxcA; K01577 oxalyl-CoA decarboxylase [EC:4.1.1.8]	0.130415	0.654544	5.39222	0.219385	501	439	448	620	434	352	89.238	78.274	77.056	103.237	81.554	64.022
RVBD_0120c	elongation factor G FusA2; K02355 elongation factor G	0.117832	0.654544	6.87131	0.21519	479	436	495	535	447	414	85.319	77.74	85.14	89.084	83.997	75.299
RVBD_0126	trehalose synthase TreS; K05343 maltose alpha-D-glucosyltransferase/ alpha-amylase [EC:5.4.99.16 3.2.1.1]	0.137591	0.654544	7.73964	0.232634	1127	1116	1129	1145	1070	1161	200.741	198.985	194.188	190.656	201.067	211.165
RVBD_0129c	6-O-acylglucoside esterase/glucoside 6-O-acyltransferase FbpC; K18851 diacylglycerol O-acyltransferase / trehalose O-mycolyltransferase [EC:2.3.1.20 2.3.1.122]	0.16072	0.654544	7.55551	0.22794	795	878	869	925	816	844	141.605	156.549	149.468	154.023	153.337	153.508
RVBD_0137c	peptide methionine sulfoxide reductase MsrA; K07304 peptide-methionine (S)-S-oxide reductase [EC:1.8.4.11]	0.19063	0.654544	6.21799	0.196146	364	368	431	400	376	438	64.835	65.615	74.132	66.605	70.655	79.664
RVBD_0138	hypothetical protein	0.245007	0.654544	4.48595	0.146717	112	110	153	156	113	136	19.949	19.613	26.316	25.976	21.234	24.736
RVBD_0141c	hypothetical protein	0.314615	0.654544	6.81618	0.078754	951	941	1013	1119	904	1305	169.392	167.782	174.236	186.327	169.874	237.355
RVBD_0145	s-adenosylmethionine-dependent methyltransferase	-0.208141	0.654544	8.42386	0.118073	1724	1618	1675	1764	1517	831	307.078	288.492	288.099	293.727	285.065	151.144
RVBD_0146	s-adenosylmethionine-dependent methyltransferase	0.155129	0.654544	6.17572	0.101194	306	305	309	370	343	231	54.505	54.382	53.148	61.609	64.454	42.015
RVBD_0149	NADPH2:quinone reductase	0.287795	0.654544	6.50874	0.0464541	441	483	458	498	505	540	78.551	86.12	78.776	82.923	94.896	98.216
RVBD_0156	NAD(P) transhydrogenase subunit alpha PntAb; K00324 NAD(P) transhydrogenase subunit alpha [EC:1.6.1.2]	0.339313	0.654544	4.47913	0.205572	93	118	111	112	104	170	16.565	21.04	19.092	18.649	19.543	30.92
RVBD_0157	NAD(P) transhydrogenase subunit beta PntB; K00325 NAD(P) transhydrogenase subunit beta [EC:1.6.1.2]	0.151791	0.654544	8.55273	0.135804	1187	1204	1249	1295	1170	1212	211.428	214.675	214.827	215.633	219.859	220.44
RVBD_0159c	PE family protein PE3	0.234632	0.654544	4.63034	0.11755	141	142	154	152	157	163	25.115	25.319	26.488	25.31	29.502	29.647
RVBD_0166	fatty-acid-CoA ligase FadD5; K00666 fatty-acyl-CoA synthase [EC:6.2.1.-]	0.296227	0.654544	8.14381	0.153731	1090	1176	1167	1174	1104	1623	194.15	209.683	200.723	195.485	207.457	295.194
RVBD_0169	MCE-family protein Mce1A; K02067 phospholipid/cholesterol/gamma-HCH transport system substrate-binding protein	0.245809	0.654544	8.24569	0.167169	1980	1943	2112	2067	1881	2609	352.677	346.44	363.263	344.18	353.465	474.529
RVBD_0170	MCE-family protein Mce1B; K02067 phospholipid/cholesterol/gamma-HCH transport system substrate-binding protein	0.350791	0.654544	7.27776	0.0530307	983	1103	1068	1163	1110	1407	175.091	196.667	183.696	193.653	208.584	255.907
RVBD_0171	MCE-family protein Mce1C; K02067 phospholipid/cholesterol/gamma-HCH transport system substrate-binding protein	0.11146	0.654544	8.27569	0.208116	1951	1796	1977	2150	1705	1778	347.511	320.23	340.043	358.001	320.393	323.385
RVBD_0172	MCE-family protein Mce1D; K02067 phospholipid/cholesterol/gamma-HCH transport system substrate-binding protein	0.276208	0.654544	8.05449	0.109934	1661	1488	1796	1653	1712	2096	295.856	265.313	308.911	275.244	321.708	381.224
RVBD_0174	MCE-family protein Mce1F; K02067 phospholipid/cholesterol/gamma-HCH transport system substrate-binding protein	0.269647	0.654544	8.8107	0.102644	3076	3021	3216	3255	3060	3933	547.895	538.65	553.151	541.996	575.015	715.34
RVBD_0177	MCE-associated membrane protein; K18481 Mce-associated membrane protein	0.329918	0.654544	7.251	0.204323	799	870	892	812	822	1419	142.317	155.123	153.424	135.208	154.465	258.09
RVBD_0181c	hypothetical protein; K06911	0.174895	0.654544	5.4818	0.23296	413	354	378	416	340	430	73.563	63.119	65.016	69.269	63.891	78.209
RVBD_0182c	alternative RNA polymerase sigma factor SigG; K03088 RNA polymerase sigma-70 factor, ECF subfamily	-0.160687	0.654544	7.19906	0.182445	942	825	970	1021	761	507	167.789	147.099	166.84	170.009	143.002	92.214
RVBD_0183	lysophospholipase	-0.176791	0.654544	6.36793	0.167422	469	413	425	476	371	234	83.538	73.639	73.1	79.26	69.716	42.56
RVBD_0185	hypothetical protein	-0.182464	0.654544	5.277	0.131168	205	185	208	218	151	119	36.514	32.986	35.776	36.3	28.375	21.644
RVBD_0186	beta-glucosidase BglS; K05349 beta-glucosidase [EC:3.2.1.21]	-0.192093	0.654544	7.89955	0.193969	1479	1199	1428	1607	1110	697	263.439	213.784	245.615	267.585	208.584	126.771
RVBD_0186Ac	metallothionein MymT	-0.234636	0.654544	7.8609	0.0595037	578	605	556	554	384	419	102.953	107.873	95.632	92.248	72.159	76.208
RVBD_0187	O-methyltransferase	0.145392	0.654544	6.09511	0.166114	172	161	169	202	184	125	30.637	28.707	29.068	33.635	34.576	22.735
RVBD_0190	hypothetical protein	0.22738	0.654544	7.12624	0.137539	571	577	650	625	591	713	101.706	102.88	111.8	104.07	111.057	129.682
RVBD_0191	integral membrane protein	-0.164948	0.654544	6.39074	0.118968	284	263	244	262	230	157	50.586	46.893	41.968	43.626	43.22	28.555
RVBD_0199	membrane protein	0.185904	0.654544	5.42796	0.0812258	182	181	174	227	169	164	32.418	32.273	29.928	37.798	31.757	29.829
RVBD_0200	transmembrane protein	-0.270534	0.654544	6.02173	0.0622077	305	295	257	269	254	139	54.326	52.599	44.204	44.792	47.73	25.282
RVBD_0201c	hypothetical protein	-0.277078	0.654544	6.91376	0.1481	544	387	465	495	402	198	96.897	69.003	79.98	82.423	75.541	36.013
RVBD_0202c	transmembrane transporter MmpL11; K06994 putative drug exporter of the RND superfamily	-0.114738	0.654544	9.39958	0.227227	5071	4599	4853	5407	4233	2887	903.244	820.01	834.714	900.33	795.438	525.092
RVBD_0204c	transmembrane protein; K07027	-0.367753	0.654544	7.13933	0.130925	572	525	491	569	475	178	101.884	93.608	84.452	94.745	89.259	32.375
RVBD_0207c	hypothetical protein; K06860 uncharacterized protein	0.143075	0.654544	6.48238	0.115472	608	640	698	696	665	594	108.297	114.113	120.056	115.892	124.963	108.038
RVBD_0209	hypothetical protein	-0.436337	0.654544	6.2139	0.0967725	457	395	499	461	399	138	81.401	70.429	85.828	76.762	74.978	25.1
RVBD_0215c	acyl-CoA dehydrogenase FadE3	0.132497	0.654544	5.1997	0.205911	207	195	211	230	213	171	36.871	34.769	36.292	38.298	40.026	31.102
RVBD_0217c	esterase LipW	-0.277443	0.654544	5.51564	0.0297098	189	176	174	165	145	99	33.665	31.381	29.928	27.474	27.247	18.006
RVBD_0221	diacylglycerol acyltransferase	0.113598	0.654544	6.95108	0.146267	769	758	752	848	736	665	136.974	135.153	129.344	141.202	138.304	120.951
RVBD_0222	enoyl-CoA hydratase EchA1; K01692 enoyl-CoA hydratase [EC:4.2.1.17]	0.180486	0.654544	6.02392	0.0850696	446	372	422	540	408	342	79.441	66.328	72.584	89.916	76.669	62.203
RVBD_0223c	aldehyde dehydrogenase (NAD+); K00128 aldehyde dehydrogenase (NAD+) [EC:1.2.1.3]	0.211327	0.654544	6.00658	0.0733451	305	297	295	347	295	306	54.326	52.956	50.74	57.78	55.434	55.656
RVBD_0225	glycosyltransferase	-0.173403	0.654544	7.49468	0.138179	605	530	563	598	498	307	107.762	94.5	96.836	99.574	93.581	55.838
RVBD_0226c	transmembrane protein	-0.335966	0.654544	5.6356	0.224227	256	214	205	239	226	70	45.599	38.157	35.26	39.796	42.468	12.732
RVBD_0227c	membrane protein	0.129193	0.654544	7.21523	0.166448	755	748	806	818	744	737	134.48	133.37	138.632	136.207	139.808	134.047
RVBD_0228	membrane acyltransferase	-0.304193	0.654544	5.57128	0.181218	192	223	157	195	171	74	34.199	39.761	27.004	32.47	32.133	13.459
RVBD_0230c	phosphotriesterase Php; K07048 phosphotriesterase-related protein	0.173292	0.654544	6.1814	0.0509735	595	532	612	657	601	528	105.981	94.857	105.264	109.398	112.936	96.033
RVBD_0232	transcriptional regulator TetR/AcrR-family	-0.388778	0.654544	8.1864	0.133412	1437	1252	1422	1512	1175	461	255.958	223.234	244.583	251.766	220.798	83.847
RVBD_0236c	arabinofuranosyltransferase AftD; K16648 arabinofuranan 3-O-arabinosyltransferase [EC:2.4.2.-]	-0.48145	0.654544	7.90113	0.121524	1308	1149	1194	1336	1069	324	232.98	204.869	205.367	222.46	200.88	58.93
RVBD_0238	transcriptional regulator TetR-family	0.166859	0.654544	6.92458	0.220847	872	972	1085	969	989	1024	155.32	173.309	186.62	161.35	185.847	186.247
RVBD_0240	toxin VapC24	-0.19262	0.654544	4.28791	0.224151	133	135	181	126	108	123	23.69	24.071	31.132	20.98	20.295	22.371
RVBD_0241c	3-hydroxyacyl-thioester dehydratase HtdX	-0.219407	0.654544	6.98605	0.0305339	1440	1316	1519	1429	1196	787	256.492	234.645	261.267	237.945	224.745	143.141
RVBD_0242c	3-oxoacyl-[acyl-carrier protein] reductase FabG4; K00059 3-oxoacyl-[acyl-carrier protein] reductase [EC:1.1.1.100]	-0.117595	0.654544	7.61715	0.103864	1420	1414	1518	1426	1319	941	252.93	252.119	261.095	237.446	247.858	171.151
RVBD_0243	acetyl-CoA acyltransferase FadA2; K00626 acetyl-CoA C-acetyltransferase [EC:2.3.1.9]	-0.157165	0.654544	9.39767	0.0220899	5700	5285	6019	5542	4752	3690	1015.28	942.325	1035.27	922.809	892.965	671.143
RVBD_0249c	succinate dehydrogenase [membrane anchor subunit]	0.242034	0.654544	7.16016	0.144286	1211	1305	1420	1314	1331	1604	215.703	232.684	244.239	218.797	250.113	291.738
RVBD_0250c	hypothetical protein	0.271225	0.654544	7.09604	0.166788	1189	1166	1272	1315	1096	1629	211.784	207.9	218.783	218.963	205.953	296.285
RVBD_0254c	adenosylcobinamide kinase/adenosylcobinamide-phosphate guanylyltransferase CobU; K02231 adenosylcobinamide kinase / adenosylcobinamide-phosphate guanylyltransferase [EC:2.7.1.156 2.7.7.62]	-0.261598	0.654544	4.90147	0.235025	180	178	166	201	157	67	32.062	31.738	28.552	33.469	29.502	12.186
RVBD_0255c	cobyric acid synthase CobQ1; K02232 adenosylcobyric acid synthase [EC:6.3.5.10]	-0.217175	0.654544	6.0592	0.199801	320	298	333	333	303	143	56.998	53.134	57.276	55.448	56.938	26.009
RVBD_0257	hypothetical protein	-0.236011	0.654544	4.67523	0.0607278	258	213	240	251	179	130	45.955	37.978	41.28	41.794	33.637	23.645
RVBD_0260c	transcriptional regulator; K01719 uroporphyrinogen-III synthase [EC:4.2.1.75]	0.330444	0.654544	2.5578	0.0822767	33	33	28	42	37	29	5.878	5.884	4.816	6.993	6.953	5.275
RVBD_0264c	hypothetical protein	-0.393294	0.654544	5.64137	0.107315	338	271	288	317	254	100	60.204	48.32	49.536	52.784	47.73	18.188
RVBD_0265c	iron complex transporter substrate-binding protein; K02016 iron complex transport system substrate-binding protein	-0.107166	0.654544	6.68253	0.210823	593	572	557	606	507	361	105.625	101.989	95.804	100.906	95.272	65.659
RVBD_0270	fatty-acid-CoA ligase FadD2; K00666 fatty-acyl-CoA synthase [EC:6.2.1.-]	0.0968633	0.654544	8.99044	0.192092	2701	2527	2807	2950	2523	2344	481.101	450.569	482.803	491.21	474.106	426.33
RVBD_0271c	acyl-CoA dehydrogenase FadE6	-0.118353	0.654544	7.61381	0.097263	1890	1728	1776	1844	1562	1167	336.646	308.105	305.471	307.048	293.521	212.256
RVBD_0275c	transcriptional regulator TetR-family	-0.352463	0.654544	8.82599	0.0803788	2812	2385	2725	2840	2166	1049	500.872	425.25	468.699	472.894	407.021	190.794
RVBD_0282	ESX-3 secretion system protein EccA3	0.212885	0.654544	11.1773	0.193002	8030	7796	8332	8715	7075	9787	1430.3	1390.04	1433.1	1451.15	1329.49	1780.08
RVBD_0283	ESX-3 secretion system protein EccB3	-0.121204	0.654544	10.0781	0.226738	3458	3151	3317	3623	2982	1928	615.937	561.829	570.523	603.272	560.358	350.668
RVBD_0287	ESAT-6 like protein EsxG	0.255178	0.654544	6.95002	0.0563302	1428	1396	1381	1561	1401	1608	254.355	248.909	237.531	259.925	263.267	292.466
RVBD_0288	antigen 7 EsxH	0.194554	0.654544	6.61381	0.180713	1235	1339	1231	1291	1278	1392	219.978	238.746	211.731	214.967	240.154	253.179
RVBD_0289	ESX-3 secretion-associated protein EspG3	-0.173152	0.654544	8.56701	0.153104	2049	1982	2062	2154	1874	1066	364.967	353.394	354.663	358.667	352.15	193.886
RVBD_0290	ESX-3 secretion system protein EccD3	-0.232578	0.654544	8.36552	0.180938	1128	958	1197	1186	1002	486	200.919	170.813	205.883	197.483	188.289	88.394
RVBD_0293c	hypothetical protein	-0.11049	0.654544	7.85311	0.0895228	2273	2118	2384	2293	1959	1508	404.866	377.643	410.047	381.812	368.123	274.277
RVBD_0296c	sulfatase	-0.0888155	0.654544	7.11316	0.198474	754	722	735	733	634	533	134.302	128.734	126.42	122.053	119.137	96.943
RVBD_0299	toxin	-0.236805	0.654544	6.15011	0.0944199	603	521	570	553	523	274	107.406	92.895	98.04	92.081	98.279	49.836
RVBD_0300	antitoxin VapB2	0.170128	0.654544	6.34951	0.143678	640	589	663	689	594	660	113.996	105.02	114.036	114.727	111.621	120.042
RVBD_0304c	PPE family protein PPE5	0.242479	0.654544	4.98372	0.151731	219	207	241	219	246	260	39.008	36.908	41.452	36.466	46.227	47.289
RVBD_0305c	PPE family protein PPE6	0.226866	0.654544	6.85332	0.199461	429	438	386	438	419	486	76.413	78.096	66.392	72.932	78.736	88.394
RVBD_0310c	hypothetical protein	0.34672	0.654544	3.92501	0.0942085	119	108	86	128	110	124	21.196	19.257	14.792	21.314	20.67	22.553
RVBD_0313	hypothetical protein	0.152457	0.654544	8.92154	0.18446	3161	2856	3047	3308	2749	3098	563.036	509.23	524.083	550.821	516.574	563.469
RVBD_0317c	glycerophosphoryl diester phosphodiesterase GlpQ2; K01126 glycerophosphoryl diester phosphodiesterase [EC:3.1.4.46]	-0.186396	0.654544	7.23274	0.0853992	930	923	875	949	779	504	165.651	164.573	150.5	158.02	146.385	91.668
RVBD_0321	deoxycytidine triphosphate deaminase Dcd; K01494 dCTP deaminase [EC:3.5.4.13]	0.235339	0.654544	5.47562	0.0573938	220	204	191	260	192	211	39.186	36.374	32.852	43.293	36.079	38.377
RVBD_0324	transcriptional regulator ArsR-family	-0.0903627	0.654544	7.02021	0.189693	2463	2423	2457	2531	2207	1615	438.708	432.025	422.603	421.442	414.725	293.739
RVBD_0334	glucose-1-phosphate thymidylyltransferase RmlA; K00973 glucose-1-phosphate thymidylyltransferase [EC:2.7.7.24]	0.184772	0.654544	5.57732	0.234722	357	376	402	377	379	426	63.589	67.041	69.144	62.775	71.219	77.482
RVBD_0336	13E12 repeat family protein	0.420326	0.654544	1.78684	0.178263	13	19	21	22	21	21	2.316	3.388	3.612	3.663	3.946	3.82
RVBD_0337c	aspartate aminotransferase AspC; K14260 alanine-synthesizing transaminase [EC:2.6.1.66 2.6.1.2]	-0.100708	0.654544	7.97606	0.142199	1209	1155	1122	1150	1027	799	215.346	205.939	192.984	191.489	192.987	145.323
RVBD_0339c	transcriptional regulator	-0.204708	0.654544	6.87723	0.168527	661	618	628	686	570	308	117.737	110.19	108.016	114.227	107.111	56.02
RVBD_0342	isoniazid inducible protein IniA	0.170051	0.654544	7.05957	0.127184	764	753	757	813	746	772	136.083	134.261	130.204	135.374	140.184	140.413
RVBD_0343	isoniazid inducible protein IniC	-0.242684	0.654544	6.94613	0.128986	782	662	751	811	616	337	139.289	118.036	129.172	135.041	115.755	61.294
RVBD_0348	transcriptional regulator	0.286798	0.654544	4.65463	0.14004	152	146	161	180	141	199	27.074	26.032	27.692	29.972	26.496	36.194
RVBD_0350	chaperone DnaK; K04043 molecular chaperone DnaK	0.247597	0.654544	10.0856	0.187051	20008	17938	21641	20201	18340	26003	3563.81	3198.38	3722.24	3363.71	3446.34	4729.47
RVBD_0351	protein GrpE; K03687 molecular chaperone GrpE	0.200397	0.654544	8.1422	0.0299785	3166	2888	3310	3526	3176	3056	563.926	514.935	569.319	587.121	596.813	555.83
RVBD_0353	heat shock protein transcriptional repressor HspR; K13640 MerR family transcriptional regulator, heat shock protein HspR	-0.159833	0.654544	6.41772	0.235641	1188	1205	1227	1207	1138	675	211.606	214.854	211.043	200.98	213.846	122.77
RVBD_0355c	PPE family protein PPE8	0.332725	0.654544	7.24369	0.121871	1052	1074	1214	1151	1148	1575	187.382	191.496	208.807	191.655	215.725	286.463
RVBD_0357c	adenylosuccinate synthetase PurA; K01939 adenylosuccinate synthase [EC:6.3.4.4]	0.125032	0.654544	7.056	0.213227	632	674	677	743	608	622	112.571	120.175	116.444	123.718	114.251	113.13
RVBD_0359	integral membrane protein	-0.443137	0.654544	5.02855	0.158879	174	155	136	175	131	42	30.993	27.637	23.392	29.14	24.617	7.639
RVBD_0361	membrane protein	0.133546	0.654544	7.00865	0.174371	741	775	802	786	837	694	131.987	138.184	137.944	130.878	157.284	126.226
RVBD_0364	membrane-associated protein; K03975 membrane-associated protein	0.139981	0.654544	7.56089	0.176443	1220	1253	1149	1286	1154	1187	217.306	223.412	197.628	214.134	216.852	215.893
RVBD_0367c	hypothetical protein	-0.330453	0.654544	5.22668	0.134549	156	126	111	129	118	50	27.787	22.466	19.092	21.48	22.174	9.094
RVBD_0369c	membrane oxidoreductase	-0.633816	0.654544	3.53633	0.0104976	75	78	88	78	44	27	13.359	13.908	15.136	12.988	8.268	4.911
RVBD_0372c	xanthine dehydrogenase accessory factor; K07402 xanthine dehydrogenase accessory factor	-0.414652	0.654544	1.83664	0.20767	16	13	21	11	15	8	2.85	2.318	3.612	1.832	2.819	1.455
RVBD_0379	preprotein translocase subunit SecE2; K09165 hypothetical protein	0.266234	0.654544	5.62412	0.0484576	318	377	390	418	390	377	56.642	67.22	67.08	69.602	73.286	68.569
RVBD_0381c	hypothetical protein	-0.503624	0.654544	5.29906	0.0375835	209	157	189	183	138	59	37.227	27.993	32.508	30.472	25.932	10.731
RVBD_0382c	orotate phosphoribosyltransferase PyrE; K00762 orotate phosphoribosyltransferase [EC:2.4.2.10]	-0.198974	0.654544	6.83086	0.123828	436	352	400	427	327	211	77.66	62.762	68.8	71.101	61.448	38.377
RVBD_0383c	secreted protein	-0.160713	0.654544	9.05111	0.0651564	2246	2189	2393	2280	2039	1342	400.056	390.303	411.595	379.647	383.156	244.085
RVBD_0392c	NADH dehydrogenase NdhA; K03885 NADH dehydrogenase [EC:1.6.99.3]	0.241019	0.654544	6.80021	0.17404	701	627	707	724	623	873	124.862	111.795	121.604	120.555	117.07	158.783
RVBD_0398c	secreted protein	-0.443666	0.654544	4.46393	0.0357401	135	150	164	146	112	56	24.046	26.745	28.208	24.311	21.046	10.185
RVBD_0402c	transmembrane transporter MmpL1; K06994 putative drug exporter of the RND superfamily	0.183835	0.654544	5.87986	0.211671	287	308	299	304	298	327	51.12	54.917	51.428	50.62	55.998	59.475
RVBD_0403c	membrane protein MmpS1	0.436655	0.654544	3.23923	0.115938	54	34	43	49	48	68	9.618	6.062	7.396	8.159	9.02	12.368
RVBD_0404	fatty-acid-AMP ligase FadD30	0.362059	0.654544	6.23915	0.164218	570	653	664	652	597	1049	101.528	116.431	114.208	108.566	112.184	190.794
RVBD_0405	polyketide synthase Pks6	0.335597	0.654544	6.7625	0.107004	673	805	826	789	799	1091	119.874	143.533	142.072	131.378	150.143	198.433
RVBD_0413	mutator protein MutT3; K03574 8-oxo-dGTP diphosphatase [EC:3.6.1.55]	-0.256124	0.654544	6.08707	0.230395	296	278	282	308	266	117	52.723	49.568	48.504	51.286	49.985	21.28
RVBD_0414c	thiamine-phosphate pyrophosphorylase ThiE; K00788 thiamine-phosphate pyrophosphorylase [EC:2.5.1.3]	-0.377068	0.654544	4.87715	0.136258	129	122	110	138	96	40	22.977	21.753	18.92	22.979	18.04	7.275
RVBD_0418	lipoprotein aminopeptidase LpqL	0.131827	0.654544	8.09911	0.0934557	917	888	907	1044	856	812	163.336	158.332	156.004	173.838	160.854	147.688
RVBD_0421c	hypothetical protein; K07020	-0.41855	0.654544	5.25068	0.00733861	214	183	174	168	143	85	38.118	32.629	29.928	27.974	26.872	15.46
RVBD_0422c	phosphomethylpyrimidine kinase ThiD; K00941 hydroxymethylpyrimidine/phosphomethylpyrimidine kinase [EC:2.7.1.49 2.7.4.7]	-0.382198	0.654544	6.494	0.0555057	519	421	397	451	357	173	92.444	75.065	68.284	75.097	67.085	31.466
RVBD_0423c	thiamine biosynthesis protein ThiC; K03147 phosphomethylpyrimidine synthase [EC:4.1.99.17]	0.15018	0.654544	8.71149	0.101463	2155	2030	2141	2381	1960	2045	383.847	361.953	368.251	396.465	368.311	371.948
RVBD_0425c	HAD ATPase, P-type, family IC CtpH	-0.207272	0.654544	9.06393	0.197375	3269	2796	2896	3389	2668	1407	582.272	498.532	498.111	564.309	501.353	255.907
RVBD_0429c	polypeptide deformylase Def; K01462 peptide deformylase [EC:3.5.1.88]	0.276958	0.654544	5.5653	0.022257	172	163	173	220	179	164	30.637	29.063	29.756	36.633	33.637	29.829
RVBD_0430	hypothetical protein	0.28529	0.654544	7.194	0.0830471	828	789	801	909	771	1026	147.483	140.68	137.772	151.359	144.881	186.61
RVBD_0435c	transitional endoplasmic reticulum ATPase; K13525 transitional endoplasmic reticulum ATPase	-0.233319	0.654544	7.22965	0.226547	660	586	657	752	551	267	117.559	104.485	113.004	125.217	103.54	48.562
RVBD_0437c	phosphatidylserine decarboxylase Psd; K01613 phosphatidylserine decarboxylase [EC:4.1.1.65]	-0.386539	0.654544	6.65067	0.15053	416	391	401	463	351	124	74.098	69.716	68.972	77.095	65.958	22.553
RVBD_0438c	molybdopterin biosynthesis protein MoeA2; K03750 molybdopterin molybdotransferase [EC:2.10.1.1]	-0.278129	0.654544	6.53305	0.112892	379	303	340	372	283	148	67.507	54.025	58.48	61.942	53.18	26.918
RVBD_0442c	PPE family protein PPE10	0.266129	0.654544	6.91505	0.0841948	661	683	755	797	668	847	117.737	121.78	129.86	132.71	125.526	154.054
RVBD_0443	hypothetical protein	-0.263286	0.654544	7.28178	0.0314872	1118	1013	1272	1000	1025	599	199.138	180.62	218.783	166.512	192.611	108.947
RVBD_0444c	anti-sigma factor RskA	-0.147211	0.654544	7.18072	0.231621	645	643	587	692	551	340	114.887	114.648	100.964	115.226	103.54	61.84
RVBD_0446c	transmembrane protein	-0.139955	0.654544	5.40669	0.181864	251	258	265	263	234	152	44.708	46.002	45.58	43.793	43.972	27.646
RVBD_0450c	transmembrane transporter MmpL4; K06994 putative drug exporter of the RND superfamily	0.756874	0.654544	8.51383	0.0056495	1730	1887	1936	2567	2289	3889	308.147	336.455	332.991	427.436	430.134	707.337
RVBD_0451c	membrane protein MmpS4	1.20049	0.654544	5.4392	0.00273775	151	231	222	337	340	656	26.896	41.188	38.184	56.114	63.891	119.314
RVBD_0452	transcriptional regulator	0.702852	0.654544	6.15343	0.0133552	151	136	171	356	270	110	26.896	24.249	29.412	59.278	50.737	20.007
RVBD_0453	PPE family protein PPE11	0.504371	0.654544	4.98479	0.00447272	95	90	94	164	104	99	16.921	16.047	16.168	27.308	19.543	18.006
RVBD_0454	hypothetical protein	0.364498	0.654544	2.49229	0.0932834	26	32	24	43	31	23	4.631	5.706	4.128	7.16	5.825	4.183
RVBD_0455c	hypothetical protein	0.308952	0.654544	7.58849	0.193399	1605	1655	1677	1752	1423	2562	285.882	295.089	288.443	291.729	267.401	465.981
RVBD_0456A	toxin MazF1; K07171 mRNA interferase MazF [EC:3.1.-.-]	-0.390254	0.654544	3.28759	0.16997	49	53	49	52	47	15	8.728	9.45	8.428	8.659	8.832	2.728
RVBD_0456B	antitoxin MazE1	0.478351	0.654544	1.87331	0.0916374	18	26	24	25	29	34	3.206	4.636	4.128	4.163	5.449	6.184
RVBD_0456c	enoyl-CoA hydratase EchA2; K01692 enoyl-CoA hydratase [EC:4.2.1.17]	-0.268099	0.654544	3.7207	0.198603	66	73	62	61	37	58	11.756	13.016	10.664	10.157	6.953	10.549
RVBD_0460	hydrophobic protein	-0.316331	0.654544	6.16502	0.0940686	527	463	458	500	419	197	93.869	82.554	78.776	83.256	78.736	35.831
RVBD_0462	dihydrolipoamide dehydrogenase LpdC; K00382 dihydrolipoamide dehydrogenase [EC:1.8.1.4]	0.196156	0.654544	9.30314	0.134345	3042	3153	3212	3284	3025	3483	541.839	562.185	552.463	546.825	568.438	633.494
RVBD_0464c	alkylhydroperoxidase AhpD family core domain-containing protein	0.181093	0.654544	6.13446	0.200963	488	498	545	525	496	568	86.922	88.794	93.74	87.419	93.205	103.309
RVBD_0466	hypothetical protein	0.138028	0.654544	7.74045	0.0522409	1282	1249	1288	1464	1257	1113	228.349	222.699	221.535	243.773	236.207	202.434
RVBD_0469	mycolic acid synthase UmaA; K00574 cyclopropane-fatty-acyl-phospholipid synthase [EC:2.1.1.79]	0.420009	0.654544	7.81457	0.138509	1733	2095	2083	2014	1890	3570	308.681	373.542	358.275	335.355	355.157	649.317
RVBD_0471c	hypothetical protein	-0.402291	0.654544	5.37565	0.10942	236	219	230	246	197	72	42.036	39.048	39.56	40.962	37.019	13.095
RVBD_0476	transmembrane protein	-0.141278	0.654544	7.54321	0.19966	1083	1069	1075	1181	956	602	192.903	190.605	184.9	196.651	179.645	109.493
RVBD_0478	deoxyribose-phosphate aldolase DeoC; K01619 deoxyribose-phosphate aldolase [EC:4.1.2.4]	-0.46535	0.654544	6.09396	0.0551677	277	252	273	264	224	84	49.339	44.932	46.956	43.959	42.093	15.278
RVBD_0479c	membrane protein	0.147816	0.654544	7.34231	0.231403	824	914	912	874	898	898	146.77	162.968	156.864	145.531	168.746	163.33
RVBD_0480c	hydrolase	-0.268545	0.654544	6.21652	0.198887	267	289	244	282	254	105	47.558	51.529	41.968	46.956	47.73	19.098
RVBD_0481c	hypothetical protein	0.250882	0.654544	5.4113	0.0733456	235	254	232	263	257	263	41.858	45.289	39.904	43.793	48.294	47.835
RVBD_0484c	oxidoreductase	-0.270687	0.654544	6.6161	0.142049	394	397	402	455	332	168	70.179	70.786	69.144	75.763	62.387	30.556
RVBD_0485	transcriptional regulator	-0.235452	0.654544	9.0127	0.220256	2143	2049	2219	2231	2157	909	381.71	365.34	381.667	371.488	405.33	165.33
RVBD_0486	glycosyltransferase MshA; K15521 D-inositol-3-phosphate glycosyltransferase [EC:2.4.1.250]	-0.345842	0.654544	8.40131	0.085945	1570	1422	1535	1630	1265	588	279.648	253.545	264.019	271.414	237.711	106.946
RVBD_0488	l-lysine exporter; K06895 L-lysine exporter family protein LysE/ArgO	0.219294	0.654544	3.66959	0.173613	47	53	69	71	58	49	8.372	9.45	11.868	11.822	10.899	8.912
RVBD_0494	transcriptional regulator GntR-family	-0.477604	0.654544	3.33464	0.074148	35	33	41	40	24	12	6.234	5.884	7.052	6.66	4.51	2.183
RVBD_0496	exopolyphosphatase; K01524 exopolyphosphatase / guanosine-5'-triphosphate,3'-diphosphate pyrophosphatase [EC:3.6.1.11 3.6.1.40]	-0.150136	0.654544	7.62647	0.232193	1145	1005	1107	1179	1009	573	203.947	179.193	190.404	196.317	189.605	104.218
RVBD_0499	hypothetical protein	-0.357777	0.654544	5.32638	0.1917	211	176	166	226	147	59	37.583	31.381	28.552	37.632	27.623	10.731
RVBD_0500	pyrroline-5-carboxylate reductase ProC; K00286 pyrroline-5-carboxylate reductase [EC:1.5.1.2]	0.158953	0.654544	6.29547	0.190446	305	278	254	334	326	202	54.326	49.568	43.688	55.615	61.26	36.74
RVBD_0500B	hypothetical protein	-0.141616	0.654544	7.6493	0.103369	1468	1453	1475	1407	1372	899	261.479	259.072	253.699	234.282	257.817	163.512
RVBD_0501	UDP-glucose 4-epimerase GalE2; K01784 UDP-glucose 4-epimerase [EC:5.1.3.2]	-0.135128	0.654544	8.24395	0.0395531	1846	1719	1835	1761	1528	1214	328.809	306.501	315.619	293.227	287.132	220.804
RVBD_0503c	cyclopropane mycolic acid synthase 2 CmaA2; K00574 cyclopropane-fatty-acyl-phospholipid synthase [EC:2.1.1.79]	0.24512	0.654544	8.32825	0.122029	1453	1560	1550	1532	1572	1828	258.808	278.151	266.599	255.096	295.4	332.48
RVBD_0504c	hypothetical protein	0.271076	0.654544	5.18648	0.0845411	174	194	189	213	186	217	30.993	34.591	32.508	35.467	34.952	39.468
RVBD_0506	membrane protein MmpS2	0.349813	0.654544	6.57259	0.131251	477	518	548	520	529	796	84.963	92.36	94.256	86.586	99.406	144.778
RVBD_0509	glutamyl-tRNA reductase HemA; K02492 glutamyl-tRNA reductase [EC:1.2.1.70]	-0.19137	0.654544	9.07787	0.144146	2507	2398	2710	2648	2363	1293	446.545	427.568	466.119	440.923	444.04	235.173
RVBD_0510	porphobilinogen deaminase HemC; K01749 hydroxymethylbilane synthase [EC:2.5.1.61]	-0.19782	0.654544	9.04702	0.217236	1841	1672	1793	1953	1655	828	327.918	298.121	308.395	325.198	310.997	150.598
RVBD_0511	uroporphyrin-III C-methyltransferase HemD; K13542 uroporphyrinogen III methyltransferase / synthase [EC:2.1.1.107 4.2.1.75]	-0.225828	0.654544	10.3379	0.137284	3827	3350	3903	4029	3282	1751	681.663	597.311	671.314	670.876	616.732	318.475
RVBD_0512	delta-aminolevulinic acid dehydratase HemB; K01698 porphobilinogen synthase [EC:4.2.1.24]	-0.158162	0.654544	8.43699	0.0637776	1182	1115	1310	1189	1020	759	210.537	198.806	225.319	197.983	191.672	138.048
RVBD_0514	transmembrane protein	-0.507783	0.654544	5.35528	0.19148	163	126	176	159	160	32	29.033	22.466	30.272	26.475	30.066	5.82
RVBD_0517	membrane acyltransferase	0.173793	0.654544	6.46306	0.197242	542	524	577	579	518	599	96.541	93.43	99.244	96.41	97.339	108.947
RVBD_0519c	mycolyltransferase II	-0.331763	0.654544	5.48397	0.160116	309	305	274	321	271	103	55.039	54.382	47.128	53.45	50.925	18.734
RVBD_0520	methyltransferase	0.352701	0.654544	4.22858	0.119758	147	168	184	180	171	242	26.184	29.955	31.648	29.972	32.133	44.015
RVBD_0521	methyltransferase	0.592894	0.654544	2.12742	0.12718	34	27	23	47	23	54	6.056	4.814	3.956	7.826	4.322	9.822
RVBD_0523c	deazaflavin-dependent nitroreductase	0.145213	0.654544	4.56457	0.211227	153	184	180	205	166	150	27.252	32.808	30.96	34.135	31.194	27.282
RVBD_0524	glutamate-1-semialdehyde 2,1-aminomutase HemL; K01845 glutamate-1-semialdehyde 2,1-aminomutase [EC:5.4.3.8]	-0.232924	0.654544	8.5049	0.156949	1527	1284	1341	1528	1226	631	271.988	228.939	230.651	254.43	230.382	114.767
RVBD_0525	phosphoglycerate mutase	-0.479192	0.654544	6.34172	0.0342587	410	335	379	353	306	125	73.029	59.731	65.188	58.779	57.502	22.735
RVBD_0526	thioredoxin	-0.173462	0.654544	6.21787	0.106154	269	288	319	281	256	176	47.914	51.351	54.868	46.79	48.106	32.011
RVBD_0530	hypothetical protein	-0.270786	0.654544	8.06304	0.237497	1206	1103	1143	1324	1099	426	214.812	196.667	196.596	220.462	206.517	77.482
RVBD_0530Ac	hypothetical protein	-0.289963	0.654544	6.98323	0.095412	2568	2347	2590	2606	2231	1081	457.411	418.474	445.479	433.93	419.235	196.614
RVBD_0535	5'-methylthioadenosine phosphorylase Pnp; K00772 5'-methylthioadenosine phosphorylase [EC:2.4.2.28]	0.218195	0.654544	4.0057	0.164488	56	69	80	82	67	67	9.975	12.303	13.76	13.654	12.59	12.186
RVBD_0536	UDP-glucose 4-epimerase GalE3; K17947 dTDP-L-rhamnose 4-epimerase [EC:5.1.3.25]	-0.327286	0.654544	4.99094	0.205809	138	134	144	169	112	48	24.58	23.892	24.768	28.141	21.046	8.73
RVBD_0537c	membrane protein	-0.268143	0.654544	7.9042	0.105002	1425	1257	1264	1437	1119	587	253.82	224.125	217.407	239.278	210.275	106.764
RVBD_0540	hypothetical protein; K09931 hypothetical protein	-0.405009	0.654544	3.84138	0.107757	72	47	56	60	42	22	12.825	8.38	9.632	9.991	7.892	4.001
RVBD_0542c	O-succinylbenzoic acid-CoA ligase MenE; K01911 O-succinylbenzoic acid--CoA ligase [EC:6.2.1.26]	-0.263425	0.654544	7.58002	0.220469	988	789	851	1009	794	340	175.982	140.68	146.372	168.01	149.203	61.84
RVBD_0544c	transmembrane protein	-0.488047	0.654544	5.40847	0.112061	235	179	213	222	177	55	41.858	31.916	36.636	36.966	33.261	10.003
RVBD_0548c	1,4-Dihydroxy-2-naphthoyl-CoA synthase; K01661 naphthoate synthase [EC:4.1.3.36]	0.167149	0.654544	7.53137	0.142539	1176	1076	1068	1280	994	1127	209.468	191.853	183.696	213.135	186.786	204.981
RVBD_0549c	toxin VapC3	-0.345777	0.654544	5.84912	0.0335866	409	343	412	387	309	169	72.851	61.157	70.864	64.44	58.065	30.738
RVBD_0552	hypothetical protein; K07047	-0.150652	0.654544	6.80799	0.191396	345	298	391	349	303	204	61.451	53.134	67.252	58.113	56.938	37.104
RVBD_0555	bifunctional menaquinone biosynthesis protein MenD; K02551 2-succinyl-5-enolpyruvyl-6-hydroxy-3-cyclohexene-1-carboxylate synthase [EC:2.2.1.9]	-0.272847	0.654544	8.13193	0.203861	1230	1114	1116	1356	1024	448	219.087	198.628	191.952	225.79	192.423	81.483
RVBD_0556	transmembrane protein	0.299103	0.654544	5.66618	0.154988	265	304	299	300	283	411	47.202	54.204	51.428	49.954	53.18	74.753
RVBD_0557	mannosyltransferase MgtA; K12583 phosphatidylinositol alpha 1,6-mannosyltransferase [EC:2.4.1.-]	-0.192947	0.654544	6.55733	0.203792	463	405	381	452	370	206	82.469	72.212	65.532	75.263	69.528	37.468
RVBD_0563	protease transmembrane protein heat shock protein HtpX; K03799 heat shock protein HtpX [EC:3.4.24.-]	-0.161143	0.654544	8.45909	0.108437	3809	3228	3850	3936	2993	2132	678.457	575.558	662.198	655.391	562.425	387.772
RVBD_0565c	monooxygenase	0.259872	0.654544	4.96153	0.153465	224	225	267	255	233	301	39.899	40.118	45.924	42.461	43.784	54.746
RVBD_0566c	hypothetical protein; K09767 hypothetical protein	0.297939	0.654544	4.47052	0.0819007	209	212	236	246	234	259	37.227	37.8	40.592	40.962	43.972	47.107
RVBD_0569	hypothetical protein	0.162361	0.654544	7.17977	0.219612	1016	1051	1111	1021	1121	1095	180.969	187.395	191.092	170.009	210.651	199.16
RVBD_0570	ribonucleoside-diphosphate reductase NrdZ	-0.203538	0.654544	7.81212	0.198101	2041	1838	2118	2110	1900	953	363.542	327.719	364.295	351.34	357.036	173.333
RVBD_0572c	hypothetical protein	0.327921	0.654544	5.4388	0.204503	602	677	681	675	586	1079	107.228	120.71	117.132	112.396	110.117	196.25
RVBD_0573c	nicotinate phosphoribosyltransferase PncB2; K00763 nicotinate phosphoribosyltransferase [EC:6.3.4.21]	-0.20837	0.654544	4.10105	0.184237	184	174	153	177	140	92	32.774	31.025	26.316	29.473	26.308	16.733
RVBD_0575c	oxidoreductase	-0.19999	0.654544	5.75781	0.0277441	1513	1425	1509	1506	1193	883	269.495	254.08	259.547	250.767	224.181	160.601
RVBD_0576	transcriptional regulator ArsR-family	-0.295785	0.654544	6.95694	0.0592782	579	507	509	549	437	242	103.131	90.399	87.548	91.415	82.118	44.015
RVBD_0577	antigen Cfp30B; K06996	0.250675	0.654544	6.54424	0.056338	541	524	567	635	523	620	96.363	93.43	97.524	105.735	98.279	112.767
RVBD_0579	hypothetical protein; K09122 hypothetical protein	-0.208051	0.654544	6.47996	0.191022	619	539	565	607	536	270	110.256	96.105	97.18	101.073	100.722	49.108
RVBD_0581	antitoxin VapB26	-0.189866	0.654544	5.98431	0.199003	407	367	466	439	375	206	72.495	65.437	80.152	73.099	70.468	37.468
RVBD_0582	toxin VapC26	-0.202087	0.654544	4.69623	0.170403	170	160	166	170	150	83	30.28	28.528	28.552	28.307	28.187	15.096
RVBD_0584	exported protein	0.30346	0.654544	5.4995	0.204997	196	167	211	190	194	279	34.911	29.776	36.292	31.637	36.455	50.745
RVBD_0588	ABC transporter permease YrbE2B; K02066 phospholipid/cholesterol/gamma-HCH transport system permease protein	-0.123153	0.654544	6.68801	0.112837	558	476	555	510	466	357	99.391	84.872	95.46	84.921	87.568	64.932
RVBD_0589	MCE-family protein Mce2A; K02067 phospholipid/cholesterol/gamma-HCH transport system substrate-binding protein	0.228538	0.654544	6.12229	0.195448	409	386	413	403	396	510	72.851	68.824	71.036	67.104	74.414	92.76
RVBD_0590	MCE-family protein Mce2B; K02067 phospholipid/cholesterol/gamma-HCH transport system substrate-binding protein	0.233179	0.654544	5.67353	0.217591	319	274	352	341	285	397	56.82	48.855	60.544	56.781	53.555	72.207
RVBD_0594	MCE-family protein Mce2F; K02067 phospholipid/cholesterol/gamma-HCH transport system substrate-binding protein	-0.151933	0.654544	5.61904	0.153726	358	328	350	382	279	205	63.767	58.483	60.2	63.608	52.428	37.286
RVBD_0599c	antitoxin VapB27	-0.214507	0.654544	4.37145	0.108469	171	176	197	163	173	98	30.458	31.381	33.884	27.141	32.509	17.824
RVBD_0602c	two-component system transcriptional regulator TcrA	0.336991	0.654544	2.0587	0.163883	20	20	15	29	18	17	3.562	3.566	2.58	4.829	3.382	3.092
RVBD_0605	resolvase	-0.130511	0.654544	5.79178	0.130499	385	358	410	366	324	271	68.576	63.832	70.52	60.943	60.884	49.29
RVBD_0609A	hypothetical protein	0.234256	0.654544	4.90987	0.0666505	229	226	247	254	249	251	40.789	40.296	42.484	42.294	46.79	45.652
RVBD_0611c	hypothetical protein	0.202507	0.654544	5.67845	0.148851	383	494	469	465	498	442	68.22	88.081	80.668	77.428	93.581	80.392
RVBD_0613c	hypothetical protein	-0.320573	0.654544	9.17682	0.157101	2128	1928	1835	2231	1721	731	379.038	343.766	315.619	371.488	323.399	132.955
RVBD_0616c	hypothetical protein	0.784334	0.654544	1.66066	0.0639455	9	15	10	21	17	15	1.603	2.675	1.72	3.497	3.195	2.728
RVBD_0617	toxin VapC29	-0.25635	0.654544	5.29446	0.049012	213	186	227	191	177	114	37.939	33.164	39.044	31.804	33.261	20.734
RVBD_0618	galactose-1-phosphate uridylyltransferase GalTa; K00965 UDPglucose--hexose-1-phosphate uridylyltransferase [EC:2.7.7.12]	-0.218612	0.654544	4.92326	0.107587	184	161	179	166	161	91	32.774	28.707	30.788	27.641	30.254	16.551
RVBD_0623	antitoxin VapB30	-0.861882	0.654544	5.10025	0.0993281	341	273	349	365	249	36	60.739	48.676	60.028	60.777	46.79	6.548
RVBD_0625c	TVP38/TMEM64 family membrane protein	-0.418978	0.654544	6.88848	0.152902	586	463	453	596	408	146	104.378	82.554	77.916	99.241	76.669	26.555
RVBD_0626	antitoxin VapB5	-0.312782	0.654544	5.77219	0.234186	281	228	234	243	262	85	50.052	40.653	40.248	40.462	49.233	15.46
RVBD_0628c	hypothetical protein	-0.38453	0.654544	8.07854	0.18455	1613	1357	1434	1745	1287	450	287.307	241.955	246.647	290.563	241.845	81.847
RVBD_0632c	enoyl-CoA hydratase EchA3; K01692 enoyl-CoA hydratase [EC:4.2.1.17]	0.121821	0.654544	8.45158	0.119221	1833	1882	1906	2044	1838	1681	326.493	335.564	327.831	340.35	345.385	305.743
RVBD_0633c	exported protein	-0.185074	0.654544	7.25639	0.0553439	483	495	569	523	423	307	86.032	88.259	97.868	87.086	79.487	55.838
RVBD_0635	(3R)-hydroxyacyl-ACP dehydratase subunit HadA	0.410048	0.654544	7.77331	0.0956341	920	1113	1064	1113	1031	1697	163.87	198.45	183.008	185.328	193.739	308.653
RVBD_0636	(3R)-hydroxyacyl-ACP dehydratase subunit HadB	0.269926	0.654544	8.30754	0.140669	1343	1389	1440	1461	1316	1851	239.214	247.661	247.679	243.274	247.294	336.663
RVBD_0637	(3R)-hydroxyacyl-ACP dehydratase subunit HadC	0.274954	0.654544	8.60715	0.188505	2107	2208	2172	2209	1979	3065	375.298	393.69	373.583	367.825	371.881	557.467
RVBD_0642c	methoxy mycolic acid synthase 4 MmaA4; K00574 cyclopropane-fatty-acyl-phospholipid synthase [EC:2.1.1.79]	0.309635	0.654544	8.62432	0.146362	2928	3133	3317	3140	3049	4537	521.534	558.619	570.523	522.847	572.948	825.197
RVBD_0644c	methoxy mycolic acid synthase 2 MmaA2; K00574 cyclopropane-fatty-acyl-phospholipid synthase [EC:2.1.1.79]	0.240688	0.654544	8.03542	0.0418578	1154	1203	1263	1385	1193	1314	205.55	214.497	217.235	230.619	224.181	238.992
RVBD_0646c	lipase/esterase LipG	-0.252355	0.654544	6.99581	0.201637	512	456	505	523	477	199	91.197	81.306	86.86	87.086	89.635	36.194
RVBD_0647c	hypothetical protein	-0.244324	0.654544	7.85062	0.110358	837	862	879	910	763	396	149.086	153.696	151.188	151.526	143.378	72.025
RVBD_0658c	integral membrane protein; K07052	-0.203934	0.654544	5.47845	0.134039	315	269	259	304	230	148	56.108	47.963	44.548	50.62	43.22	26.918
RVBD_0660c	antitoxin MazE2	-0.540933	0.654544	7.26725	0.110369	936	837	930	1012	752	212	166.72	149.239	159.96	168.51	141.311	38.559
RVBD_0661c	toxin VapC7	-0.589409	0.654544	1.69711	0.133733	20	23	18	20	15	5	3.562	4.101	3.096	3.33	2.819	0.909
RVBD_0662c	antitoxin VapB7	-0.8535	0.654544	3.80549	0.0202565	58	63	69	64	34	12	10.331	11.233	11.868	10.657	6.389	2.183
RVBD_0665	toxin VapC8	-0.30864	0.654544	2.28124	0.148632	46	37	55	43	32	26	8.193	6.597	9.46	7.16	6.013	4.729
RVBD_0666	membrane protein	-0.943026	0.654544	1.47524	0.00381238	25	14	21	9	13	6	4.453	2.496	3.612	1.499	2.443	1.091
RVBD_0667	DNA-directed RNA polymerase RpoB; K03043 DNA-directed RNA polymerase subunit beta [EC:2.7.7.6]	0.158072	0.654544	11.8055	0.232423	14135	13621	14771	14483	13010	15560	2517.72	2428.65	2540.61	2411.59	2444.76	2830.08
RVBD_0669c	hydrolase	-0.149928	0.654544	6.99668	0.156416	568	521	502	550	462	313	101.172	92.895	86.344	91.582	86.816	56.929
RVBD_0673	enoyl-CoA hydratase EchA4; K01692 enoyl-CoA hydratase [EC:4.2.1.17]	-0.223369	0.654544	5.73419	0.0534955	227	188	229	201	171	132	40.433	33.521	39.388	33.469	32.133	24.008
RVBD_0674	phenylacetic acid degradation operon negative regulatory protein; K02616 phenylacetic acid degradation operon negative regulatory protein	-0.498342	0.654544	5.16907	0.0258497	130	109	161	119	99	48	23.156	19.435	27.692	19.815	18.603	8.73
RVBD_0680c	transmembrane protein	0.262897	0.654544	4.63961	0.229786	111	125	117	112	129	154	19.771	22.288	20.124	18.649	24.241	28.01
RVBD_0681	transcriptional regulator TetR-family	0.277392	0.654544	6.80379	0.00594325	459	416	492	594	541	385	81.757	74.174	84.624	98.908	101.661	70.024
RVBD_0682	30S ribosomal protein S12 RpsL; K02950 small subunit ribosomal protein S12	0.391515	0.654544	8.03363	0.0315857	783	1070	1018	1013	1301	1099	139.468	190.783	175.096	168.677	244.476	199.888
RVBD_0683	30S ribosomal protein S7 RpsG; K02992 small subunit ribosomal protein S7	0.206816	0.654544	8.94842	0.0802622	1409	1375	1383	1555	1341	1482	250.97	245.165	237.875	258.926	251.992	269.548
RVBD_0684	elongation factor G FusA1; K02355 elongation factor G	0.404852	0.654544	11.1448	0.0278005	7462	7541	7837	8638	8128	10823	1329.13	1344.57	1347.96	1438.33	1527.36	1968.5
RVBD_0685	iron-regulated elongation factor TU Tuf; K02358 elongation factor Tu	0.365948	0.654544	10.8992	0.0583264	7814	7533	8529	8250	8606	11233	1391.83	1343.15	1466.98	1373.72	1617.18	2043.08
RVBD_0686	membrane protein	0.225652	0.654544	7.44835	0.202378	837	834	898	838	841	1084	149.086	148.704	154.456	139.537	158.035	197.16
RVBD_0687	SDR family oxidoreductase	0.320329	0.654544	6.13309	0.0497463	205	234	227	254	256	248	36.514	41.723	39.044	42.294	48.106	45.107
RVBD_0688	oxidoreductase	0.170517	0.654544	6.74304	0.109809	365	389	380	408	397	358	65.014	69.359	65.36	67.937	74.602	65.114
RVBD_0690c	hypothetical protein	-0.158065	0.654544	6.52846	0.098857	530	422	478	479	408	290	94.403	75.243	82.216	79.759	76.669	52.746
RVBD_0691A	mycofactocin protein	0.658293	0.654544	4.41416	0.104286	62	87	76	70	104	188	11.043	15.512	13.072	11.656	19.543	34.194
RVBD_0691c	mycofactocin system transcriptional regulator	0.263475	0.654544	5.52718	0.204792	296	336	407	363	323	463	52.723	59.909	70.004	60.444	60.696	84.211
RVBD_0695	creatinine amidohydrolase, mycofactocin system protein	0.190677	0.654544	5.81789	0.225598	215	146	182	245	189	134	38.296	26.032	31.304	40.795	35.516	24.372
RVBD_0698	hypothetical protein	-0.295073	0.654544	5.6224	0.0556387	111	119	121	126	79	62	19.771	21.218	20.812	20.98	14.845	11.277
RVBD_0702	50S ribosomal protein L4 RplD; K02926 large subunit ribosomal protein L4	-0.20353	0.654544	9.74993	0.0909907	2149	2013	2113	2131	1885	1099	382.779	358.921	363.435	354.837	354.217	199.888
RVBD_0705	30S ribosomal protein S19 RpsS; K02965 small subunit ribosomal protein S19	0.293246	0.654544	8.24786	0.182567	1154	1241	1246	1214	1150	1789	205.55	221.272	214.311	202.145	216.101	325.386
RVBD_0706	50S ribosomal protein L22 RplV; K02890 large subunit ribosomal protein L22	-0.202639	0.654544	8.64551	0.190787	1015	933	908	1016	891	451	180.791	166.356	156.176	169.176	167.431	82.029
RVBD_0708	50S ribosomal protein L16 RplP; K02878 large subunit ribosomal protein L16	0.437454	0.654544	8.3246	0.0458557	768	759	734	937	726	1191	136.796	135.331	126.248	156.022	136.425	216.621
RVBD_0709	50S ribosomal protein L29 RpmC; K02904 large subunit ribosomal protein L29	0.199669	0.654544	6.61528	0.142262	350	391	411	388	412	407	62.342	69.716	70.692	64.607	77.42	74.026
RVBD_0713	transmembrane protein	0.197974	0.654544	7.34176	0.148545	697	774	733	745	758	802	124.149	138.006	126.076	124.051	142.438	145.869
RVBD_0718	30S ribosomal protein S8 RpsH; K02994 small subunit ribosomal protein S8	0.23297	0.654544	8.44574	0.0924799	1462	1494	1610	1567	1581	1732	260.411	266.383	276.919	260.924	297.091	315.019
RVBD_0719	50S ribosomal protein L6 RplF; K02933 large subunit ribosomal protein L6	0.259291	0.654544	8.43197	0.184535	1312	1407	1518	1397	1368	1903	233.693	250.871	261.095	232.617	257.066	346.121
RVBD_0731c	s-adenosylmethionine-dependent methyltransferase	0.250086	0.654544	4.64552	0.0753639	105	113	117	138	114	112	18.703	20.148	20.124	22.979	21.422	20.371
RVBD_0732	preprotein translocase subunit SecY; K03076 preprotein translocase subunit SecY	0.217952	0.654544	8.81092	0.192604	1820	1843	1978	1893	1773	2332	324.177	328.61	340.215	315.207	333.171	424.148
RVBD_0733	adenylate kinase Adk; K00939 adenylate kinase [EC:2.7.4.3]	0.406267	0.654544	7.49822	0.054549	634	703	719	725	768	1029	112.928	125.346	123.668	120.721	144.318	187.156
RVBD_0734	methionine aminopeptidase MapA; K01265 methionyl aminopeptidase [EC:3.4.11.18]	-0.144707	0.654544	7.56763	0.232647	783	702	667	787	621	404	139.468	125.168	114.724	131.045	116.694	73.48
RVBD_0737	transcriptional regulator	-0.327111	0.654544	3.62291	0.14597	73	57	69	74	53	25	13.003	10.163	11.868	12.322	9.959	4.547
RVBD_0738	hypothetical protein	-0.387499	0.654544	5.24174	0.137174	254	247	255	287	202	84	45.242	44.041	43.86	47.789	37.959	15.278
RVBD_0739	hypothetical protein	0.511936	0.654544	4.74781	0.0978998	101	128	105	118	126	216	17.99	22.823	18.06	19.648	23.677	39.286
RVBD_0740	hypothetical protein	0.381822	0.654544	4.69524	0.0815077	186	168	173	214	165	265	33.13	29.955	29.756	35.634	31.006	48.199
RVBD_0747	PE-PGRS family protein PE_PGRS10	-0.545275	0.654544	7.08336	0.140994	618	572	593	656	515	136	110.078	101.989	101.996	109.232	96.775	24.736
RVBD_0750	hypothetical protein	0.256665	0.654544	5.47781	0.206317	275	310	362	345	289	407	48.983	55.274	62.264	57.447	54.307	74.026
RVBD_0751c	3-hydroxyisobutyrate dehydrogenase MmsB; K00020 3-hydroxyisobutyrate dehydrogenase [EC:1.1.1.31]	-0.290949	0.654544	6.71599	0.077768	818	599	736	802	521	339	145.702	106.803	126.592	133.543	97.903	61.658
RVBD_0752c	acyl-CoA dehydrogenase FadE9	-0.231251	0.654544	6.60676	0.0319916	653	575	595	605	499	334	116.312	102.524	102.34	100.74	93.769	60.748
RVBD_0753c	methylmalonate-semialdehyde dehydrogenase MmsA; K00140 malonate-semialdehyde dehydrogenase (acetylating) / methylmalonate-semialdehyde dehydrogenase [EC:1.2.1.18 1.2.1.27]	-0.152626	0.654544	7.22449	0.139212	1154	860	1047	1029	805	678	205.55	153.34	180.084	171.341	151.27	123.316
RVBD_0755A	transposase	0.350708	0.654544	6.143	0.10051	441	481	481	538	448	680	78.551	85.763	82.732	89.583	84.185	123.679
RVBD_0755c	PPE family protein PPE12	0.55181	0.654544	6.73992	0.0793181	865	1068	1111	1055	1158	2029	154.073	190.426	191.092	175.67	217.604	369.038
RVBD_0757	OmpR family two-component system response regulator	0.322773	0.654544	7.8587	0.123576	1870	1782	2096	1921	1937	2754	333.083	317.734	360.511	319.869	363.989	500.902
RVBD_0758	OmpR family two-component system sensor histidine kinase; K02484 two-component system, OmpR family, sensor kinase [EC:2.7.13.3]	-0.0953572	0.654544	7.69007	0.222898	1324	1206	1406	1374	1174	845	235.83	215.032	241.831	228.787	220.611	153.69
RVBD_0759c	hit-like protein	0.326716	0.654544	6.26478	0.191484	372	326	354	324	372	557	66.26	58.126	60.888	53.95	69.904	101.308
RVBD_0760c	steroid delta-isomerase	0.285141	0.654544	5.94378	0.147427	309	390	356	368	352	463	55.039	69.538	61.232	61.276	66.146	84.211
RVBD_0761c	NAD-dependent zinc-type alcohol dehydrogenase AdhB; K00121 S-(hydroxymethyl)glutathione dehydrogenase / alcohol dehydrogenase [EC:1.1.1.284 1.1.1.1]	0.329698	0.654544	7.75067	0.0158764	932	885	862	1083	921	1065	166.007	157.797	148.264	180.332	173.068	193.704
RVBD_0763c	ferredoxin	0.298719	0.654544	1.75571	0.221202	20	19	18	21	20	24	3.562	3.388	3.096	3.497	3.758	4.365
RVBD_0775	hypothetical protein	-0.138236	0.654544	6.62398	0.204481	670	619	678	679	608	373	119.34	110.369	116.616	113.062	114.251	67.842
RVBD_0779c	transmembrane protein	-0.230599	0.654544	3.51034	0.129994	49	48	45	47	37	27	8.728	8.558	7.74	7.826	6.953	4.911
RVBD_0784	hypothetical protein; K06986	-0.492226	0.654544	6.52005	0.104391	657	552	669	654	555	166	117.024	98.423	115.068	108.899	104.292	30.192
RVBD_0787	hypothetical protein	-0.519273	0.654544	5.35242	0.024257	140	144	139	130	109	46	24.937	25.675	23.908	21.647	20.483	8.367
RVBD_0787A	phosphoribosylformylglycinamidine synthase; K01952 phosphoribosylformylglycinamidine synthase [EC:6.3.5.3]	0.249954	0.654544	5.78637	0.0622768	490	506	537	582	574	505	87.279	90.221	92.364	96.91	107.862	91.85
RVBD_0788	phosphoribosylformylglycinamidine synthase I PURG; K01952 phosphoribosylformylglycinamidine synthase [EC:6.3.5.3]	-0.113899	0.654544	7.77833	0.17599	2043	1711	1946	1908	1739	1199	363.898	305.074	334.711	317.705	326.782	218.076
RVBD_0793	monooxygenase	-0.354907	0.654544	2.21866	0.0919508	37	44	40	41	29	18	6.59	7.845	6.88	6.827	5.449	3.274
RVBD_0798c	antigen Cfp29	0.220575	0.654544	6.09595	0.171212	413	428	465	441	452	502	73.563	76.313	79.98	73.432	84.937	91.305
RVBD_0799c	dyp-type peroxidase; K07223 putative iron-dependent peroxidase	0.280492	0.654544	6.63854	0.0190762	570	497	512	626	547	575	101.528	88.616	88.064	104.236	102.789	104.582
RVBD_0801	hypothetical protein	0.341185	0.654544	4.68171	0.0112015	139	123	134	196	133	133	24.759	21.931	23.048	32.636	24.993	24.19
RVBD_0802c	succinyltransferase	-0.222212	0.654544	5.50116	0.187875	268	266	317	297	263	130	47.736	47.428	54.524	49.454	49.421	23.645
RVBD_0803	phosphoribosylformylglycinamidine synthase II PurL; K01952 phosphoribosylformylglycinamidine synthase [EC:6.3.5.3]	-0.187598	0.654544	8.30569	0.201645	1049	931	955	1115	858	478	186.847	165.999	164.26	185.661	161.23	86.939
RVBD_0806c	UDP-glucose-4-epimerase CpsY	0.233629	0.654544	5.31381	0.197928	304	346	327	338	311	410	54.148	61.692	56.244	56.281	58.441	74.571
RVBD_0807	hypothetical protein	-0.476878	0.654544	4.02375	0.101027	110	88	121	112	81	32	19.593	15.691	20.812	18.649	15.221	5.82
RVBD_0808	amidophosphoribosyltransferase PurF; K00764 amidophosphoribosyltransferase [EC:2.4.2.14]	-0.0861307	0.654544	8.2366	0.222905	2945	2746	2766	2922	2572	1848	524.562	489.617	475.751	486.548	483.314	336.117
RVBD_0809	phosphoribosylformylglycinamidine CYCLO-ligase PurM; K01933 phosphoribosylformylglycinamidine cyclo-ligase [EC:6.3.3.1]	0.134808	0.654544	7.80518	0.227911	1418	1343	1459	1557	1269	1395	252.573	239.459	250.947	259.259	238.462	253.725
RVBD_0811c	folate-binding protein YgfZ; K06980	-0.135139	0.654544	7.90372	0.148088	1868	1682	1726	1936	1473	1060	332.727	299.904	296.871	322.367	276.797	192.794
RVBD_0812	amino acid aminotransferase; K02619 4-amino-4-deoxychorismate lyase [EC:4.1.3.38]	-0.27809	0.654544	5.92552	0.127749	220	175	201	195	185	85	39.186	31.203	34.572	32.47	34.764	15.46
RVBD_0813c	fatty acid-binding protein-like protein	-0.266036	0.654544	8.16626	0.130636	1340	1183	1138	1315	1067	537	238.68	210.931	195.736	218.963	200.504	97.67
RVBD_0814c	hypothetical protein	-0.354004	0.654544	6.74545	0.219978	647	543	482	669	490	171	115.243	96.818	82.904	111.396	92.078	31.102
RVBD_0816c	thioredoxin ThiX	-0.602623	0.654544	4.00892	0.049873	87	58	74	69	53	19	15.496	10.342	12.728	11.489	9.959	3.456
RVBD_0818	transcriptional regulator	-0.210789	0.654544	7.7882	0.141518	1412	1406	1419	1412	1368	690	251.505	250.692	244.067	235.115	257.066	125.498
RVBD_0819	N-acetyltransferase MshD; K15520 mycothiol synthase [EC:2.3.1.189]	-0.233611	0.654544	6.47709	0.0947586	392	414	358	373	356	195	69.823	73.817	61.576	62.109	66.897	35.467
RVBD_0823c	transcriptional regulator	-0.311055	0.654544	8.67964	0.00809723	3851	3401	3931	3504	2990	1909	685.938	606.404	676.13	583.458	561.862	347.212
RVBD_0825c	hypothetical protein	0.253076	0.654544	5.35535	0.0660731	308	263	272	342	294	279	54.861	46.893	46.784	56.947	55.247	50.745
RVBD_0826	hypothetical protein	-0.256287	0.654544	5.51701	0.12337	255	277	268	258	252	122	45.42	49.39	46.096	42.96	47.354	22.19
RVBD_0828c	deaminase	0.4195	0.654544	1.97457	0.0995404	18	16	19	28	17	21	3.206	2.853	3.268	4.662	3.195	3.82
RVBD_0832	PE-PGRS family protein PE_PGRS12	-0.613563	0.654544	6.00515	0.0747823	402	410	378	412	325	87	71.604	73.104	65.016	68.603	61.072	15.824
RVBD_0833	PE-PGRS family protein PE_PGRS13	-0.773162	0.654544	6.56081	0.150138	346	309	279	345	260	41	61.629	55.095	47.988	57.447	48.858	7.457
RVBD_0834c	PE-PGRS family protein PE_PGRS14	-0.455754	0.654544	7.89482	0.147627	1506	1262	1352	1534	1111	417	268.248	225.017	232.543	255.429	208.772	75.845
RVBD_0836c	hypothetical protein	-0.257554	0.654544	2.50028	0.12948	36	33	40	31	30	22	6.412	5.884	6.88	5.162	5.637	4.001
RVBD_0839	hypothetical protein	-0.139208	0.654544	5.78667	0.0879654	505	460	497	499	401	319	89.95	82.019	85.484	83.089	75.353	58.02
RVBD_0842	integral membrane protein	-0.185584	0.654544	5.0969	0.128731	197	180	213	201	163	114	35.09	32.094	36.636	33.469	30.63	20.734
RVBD_0844c	nitrate/nitrite response transcriptional regulator NarL; K07684 two-component system, NarL family, nitrate/nitrite response regulator NarL	-0.392063	0.654544	7.12593	0.0837599	631	585	606	695	464	215	112.393	104.307	104.232	115.726	87.192	39.105
RVBD_0847	lipoprotein LpqS	-0.342468	0.654544	8.00474	0.0432519	357	333	293	357	212	162	63.589	59.374	50.396	59.445	39.838	29.465
RVBD_0849	integral membrane transporter	-0.248968	0.654544	6.50804	0.184485	106	116	96	111	89	50	18.881	20.683	16.512	18.483	16.724	9.094
RVBD_0853c	pyruvate or indole-3-pyruvate decarboxylase Pdc; K04103 indolepyruvate decarboxylase [EC:4.1.1.74]	0.101144	0.654544	6.44472	0.210734	480	419	415	506	440	343	85.497	74.708	71.38	84.255	82.682	62.385
RVBD_0854	hypothetical protein	0.62358	0.654544	4.49512	0.00687805	98	121	111	139	158	172	17.456	21.575	19.092	23.145	29.69	31.284
RVBD_0856	hypothetical protein	0.43057	0.654544	4.98903	0.0712277	248	287	290	310	286	445	44.174	51.173	49.88	51.619	53.743	80.937
RVBD_0857	hypothetical protein	0.277262	0.654544	6.26317	0.222229	529	591	579	561	532	841	94.225	105.376	99.588	93.413	99.97	152.962
RVBD_0858c	n-succinyldiaminopimelate aminotransferase DapC; K14267 N-succinyldiaminopimelate aminotransferase [EC:2.6.1.17]	-0.226083	0.654544	5.41121	0.0531784	189	172	188	180	151	102	33.665	30.668	32.336	29.972	28.375	18.552
RVBD_0865	molybdopterin biosynthesis protein Mog	-0.134409	0.654544	5.64801	0.157831	433	381	393	427	331	255	77.126	67.933	67.596	71.101	62.199	46.38
RVBD_0866	molybdenum cofactor biosynthesis protein E2 MoaE2; K03635 molybdopterin synthase catalytic subunit [EC:2.8.1.12]	-0.203271	0.654544	4.77402	0.223734	185	133	175	154	143	94	32.952	23.714	30.1	25.643	26.872	17.097
RVBD_0869c	molybdenum cofactor biosynthesis protein A2 MoaA2; K03639 cyclic pyranopterin phosphate synthase [EC:4.1.99.18]	-0.401575	0.654544	7.07196	0.152894	675	591	656	697	594	190	120.231	105.376	112.832	116.059	111.621	34.557
RVBD_0871	cold shock protein B CspB; K03704 cold shock protein (beta-ribbon, CspA family)	-0.184976	0.654544	7.5911	0.214979	890	828	803	910	789	405	158.526	147.634	138.116	151.526	148.264	73.662
RVBD_0874c	hypothetical protein	-0.322502	0.654544	6.07805	0.061694	601	506	553	601	431	237	107.05	90.221	95.116	100.074	80.991	43.106
RVBD_0878c	PPE family protein PPE13	0.287476	0.654544	4.59092	0.0556301	95	99	94	116	109	96	16.921	17.652	16.168	19.315	20.483	17.461
RVBD_0879c	transmembrane protein	-0.19462	0.654544	5.42769	0.216104	268	266	205	259	208	130	47.736	47.428	35.26	43.127	39.086	23.645
RVBD_0882	transmembrane protein	-0.364792	0.654544	3.543	0.22787	56	46	43	50	48	14	9.975	8.202	7.396	8.326	9.02	2.546
RVBD_0883c	hypothetical protein	-0.179128	0.654544	7.11591	0.167553	693	641	744	712	655	354	123.437	114.291	127.968	118.556	123.083	64.386
RVBD_0886	NADPH:adrenodoxin oxidoreductase FprB; K00528 ferredoxin--NADP+ reductase [EC:1.18.1.2]	-0.299912	0.654544	7.03773	0.00701782	1356	1408	1542	1253	1212	768	241.53	251.049	265.223	208.639	227.751	139.685
RVBD_0892	monooxygenase	0.254526	0.654544	7.38633	0.109855	636	724	630	745	636	790	113.284	129.09	108.36	124.051	119.513	143.686
RVBD_0894	transcriptional regulator LuxR-family	0.329698	0.654544	3.06307	0.174305	33	47	34	48	34	50	5.878	8.38	5.848	7.993	6.389	9.094
RVBD_0897c	oxidoreductase	-0.259903	0.654544	6.64032	0.135559	674	553	651	657	558	276	120.053	98.601	111.972	109.398	104.856	50.199
RVBD_0898c	hypothetical protein	-0.202521	0.654544	6.11736	0.0808932	520	473	585	500	473	293	92.622	84.337	100.62	83.256	88.883	53.291
RVBD_0899	outer membrane protein A OmpA	0.270108	0.654544	6.05835	0.175235	479	499	506	552	439	677	85.319	88.973	87.032	91.915	82.494	123.134
RVBD_0901	exported or membrane protein	0.187706	0.654544	5.7905	0.171748	344	298	302	358	312	309	61.273	53.134	51.944	59.611	58.629	56.201
RVBD_0904c	acetyl-CoA carboxylase carboxyl transferase AccD3; K01962 acetyl-CoA carboxylase carboxyl transferase subunit alpha [EC:6.4.1.2] K01963 acetyl-CoA carboxylase carboxyl transferase subunit beta [EC:6.4.1.2]	-0.260762	0.654544	5.83201	0.174486	205	173	185	201	166	80	36.514	30.846	31.82	33.469	31.194	14.551
RVBD_0909	hypothetical protein	0.456526	0.654544	5.56252	0.13896	305	400	393	422	336	691	54.326	71.321	67.596	70.268	63.139	125.68
RVBD_0913c	carotenoid cleavage dioxygenase; K11159 carotenoid cleavage dioxygenase	0.284301	0.654544	6.45032	0.0982042	571	562	537	589	564	721	101.706	100.206	92.364	98.075	105.983	131.137
RVBD_0915c	PPE family protein PPE14	-0.285808	0.654544	4.87147	0.0768335	158	127	140	135	121	68	28.143	22.644	24.08	22.479	22.738	12.368
RVBD_0920c	transposase	0.216492	0.654544	5.55686	0.17996	310	319	359	328	342	382	55.217	56.878	61.748	54.616	64.266	69.479
RVBD_0923c	hypothetical protein	-0.334633	0.654544	5.47567	0.185102	227	204	250	247	210	76	40.433	36.374	43	41.128	39.462	13.823
RVBD_0925c	manganese transporter	0.205512	0.654544	5.82947	0.237173	408	472	451	463	442	498	72.673	84.158	77.572	77.095	83.058	90.577
RVBD_0928	periplasmic phosphate-binding lipoprotein PstS3; K02040 phosphate transport system substrate-binding protein	0.202696	0.654544	6.99972	0.226028	554	600	627	582	585	718	98.678	106.981	107.844	96.91	109.929	130.591
RVBD_0929	phosphate-transport ABC transporter integral membrane protein PstC2; K02037 phosphate transport system permease protein	0.13953	0.654544	5.42596	0.187954	234	247	209	270	229	194	41.68	44.041	35.948	44.958	43.032	35.285
RVBD_0936	phosphate-transport ABC transporter integral membrane protein PstA2; K02038 phosphate transport system permease protein	0.203855	0.654544	5.10797	0.0428271	161	178	173	211	180	148	28.677	31.738	29.756	35.134	33.824	26.918
RVBD_0937c	DNA end-binding protein Mku; K10979 DNA end-binding protein Ku	0.227371	0.654544	5.55884	0.204274	362	423	409	393	402	492	64.479	75.422	70.348	65.439	75.541	89.486
RVBD_0942	hypothetical protein	-0.355097	0.654544	0.680965	0.214434	15	17	13	9	12	11	2.672	3.031	2.236	1.499	2.255	2.001
RVBD_0944	formamidopyrimidine-DNA glycosylase; K10563 formamidopyrimidine-DNA glycosylase [EC:3.2.2.23 4.2.99.18]	0.592368	0.654544	3.7971	0.00590871	36	34	51	64	54	47	6.412	6.062	8.772	10.657	10.147	8.548
RVBD_0945	oxidoreductase	0.155913	0.654544	6.35993	0.130389	253	231	234	280	223	228	45.064	41.188	40.248	46.623	41.905	41.469
RVBD_0951	succinyl-CoA synthetase beta chain SucC; K01903 succinyl-CoA synthetase beta subunit [EC:6.2.1.5]	0.289553	0.654544	8.59358	0.115318	2197	2179	2284	2368	2108	2991	391.328	388.52	392.847	394.3	396.122	544.008
RVBD_0952	succinyl-CoA synthetase alpha chain SucD; K01902 succinyl-CoA synthetase alpha subunit [EC:6.2.1.5]	0.25881	0.654544	7.692	0.0850279	1371	1367	1514	1512	1425	1699	244.202	243.738	260.407	251.766	267.777	309.017
RVBD_0955	integral membrane protein	-0.231919	0.654544	7.49361	0.124049	841	756	821	850	729	375	149.798	134.796	141.212	141.535	136.989	68.206
RVBD_0957	bifunctional purine biosynthesis protein PurH; K00602 phosphoribosylaminoimidazolecarboxamide formyltransferase / IMP cyclohydrolase [EC:2.1.2.3 3.5.4.10]	-0.195366	0.654544	7.52457	0.115167	979	856	895	953	801	477	174.379	152.626	153.94	158.686	150.519	86.758
RVBD_0958	magnesium chelatase; K03405 magnesium chelatase subunit I [EC:6.6.1.1]	-0.18933	0.654544	7.37033	0.218883	594	523	587	595	549	271	105.803	93.252	100.964	99.075	103.165	49.29
RVBD_0959	hypothetical protein	-0.290111	0.654544	7.47033	0.225844	856	702	725	894	687	272	152.47	125.168	124.7	148.862	129.097	49.472
RVBD_0959A	antitoxin VapB9	-0.296305	0.654544	3.09416	0.182796	70	72	84	84	60	31	12.468	12.838	14.448	13.987	11.275	5.638
RVBD_0960	toxin VapC9	-0.13506	0.654544	4.28762	0.215869	164	148	172	166	133	105	29.212	26.389	29.584	27.641	24.993	19.098
RVBD_0962c	lipoprotein LprP	0.518004	0.654544	1.34045	0.192663	6	15	18	15	16	16	1.069	2.675	3.096	2.498	3.007	2.91
RVBD_0963c	hypothetical protein	0.643966	0.654544	3.44761	0.00875341	40	56	38	67	60	62	7.125	9.985	6.536	11.156	11.275	11.277
RVBD_0966c	hypothetical protein	-0.209954	0.654544	7.3401	0.162259	841	808	732	892	669	388	149.798	144.068	125.904	148.529	125.714	70.57
RVBD_0968	hypothetical protein	-0.181152	0.654544	6.24568	0.10696	330	305	285	283	277	185	58.779	54.382	49.02	47.123	52.052	33.648
RVBD_0969	metal cation transporter P-type ATPase CtpV; K12956 cation-transporting ATPase V [EC:3.6.3.-]	-0.253886	0.654544	8.42148	0.132754	905	737	804	885	693	371	161.198	131.408	138.288	147.363	130.224	67.478
RVBD_0971c	enoyl-CoA hydratase EchA7; K01692 enoyl-CoA hydratase [EC:4.2.1.17]	-0.305448	0.654544	4.9053	0.155864	145	123	143	147	118	54	25.827	21.931	24.596	24.477	22.174	9.822
RVBD_0973c	acetyl-/propionyl-coenzyme A carboxylase alpha chain alpha subunit AccA2; K01965 propionyl-CoA carboxylase alpha chain [EC:6.4.1.3]	-0.173729	0.654544	5.39341	0.0790426	283	301	288	258	244	203	50.408	53.669	49.536	42.96	45.851	36.922
RVBD_0974c	acetyl-/propionyl-CoA carboxylase beta subunit AccD2	-0.143521	0.654544	4.38243	0.204333	189	195	217	194	152	151	33.665	34.769	37.324	32.303	28.563	27.464
RVBD_0976c	hypothetical protein	-0.179682	0.654544	5.65007	0.227372	383	324	374	410	308	182	68.22	57.77	64.328	68.27	57.877	33.102
RVBD_0979c	hypothetical protein	-0.406713	0.654544	1.94495	0.143616	21	31	21	20	15	14	3.741	5.527	3.612	3.33	2.819	2.546
RVBD_0982	two-component system sensor histidine kinase MprB; K07653 two-component system, OmpR family, sensor histidine kinase MprB [EC:2.7.13.3]	-0.107738	0.654544	8.06783	0.230096	1924	1745	1896	2041	1637	1125	342.702	311.137	326.111	339.851	307.614	204.617
RVBD_0985c	large-conductance mechanosensitive channel MscL; K03282 large conductance mechanosensitive channel	0.338776	0.654544	4.98218	0.101518	229	219	209	249	211	314	40.789	39.048	35.948	41.461	39.65	57.111
RVBD_0986	adhesion component transport ABC transporter ATP-binding protein; K02003 putative ABC transport system ATP-binding protein	0.518459	0.654544	4.76654	0.114513	230	239	225	257	227	498	40.967	42.614	38.7	42.794	42.656	90.577
RVBD_0987	adhesion component transport ABC transporter transmembrane protein; K02004 putative ABC transport system permease protein	0.400495	0.654544	6.0945	0.10549	609	709	723	702	706	1120	108.475	126.416	124.356	116.891	132.667	203.707
RVBD_0988	exported protein	0.423023	0.654544	5.1563	0.165626	308	371	354	337	348	665	54.861	66.15	60.888	56.114	65.394	120.951
RVBD_0990c	hypothetical protein	-0.316718	0.654544	6.41661	0.0826571	435	395	464	433	375	182	77.482	70.429	79.808	72.1	70.468	33.102
RVBD_0991c	serine rich protein	0.168552	0.654544	7.34177	0.211144	1640	1704	1847	1814	1611	1880	292.116	303.826	317.683	302.053	302.729	341.937
RVBD_0992c	5-formyltetrahydrofolate cyclo-ligase	-0.454577	0.654544	5.55243	0.199769	355	328	313	390	306	79	63.232	58.483	53.836	64.94	57.502	14.369
RVBD_0999	hypothetical protein	-0.186568	0.654544	6.92386	0.164038	787	684	672	812	581	376	140.18	121.958	115.584	135.208	109.178	68.387
RVBD_1001	arginine deiminase ArcA; K01478 arginine deiminase [EC:3.5.3.6]	-0.167641	0.654544	7.33985	0.0920459	1090	1053	1072	1123	918	619	194.15	187.752	184.384	186.993	172.505	112.585
RVBD_1004c	membrane protein	-0.501594	0.654544	6.68163	0.170417	421	391	348	444	342	89	74.988	69.716	59.856	73.931	64.266	16.187
RVBD_1005c	para-aminobenzoate synthase component I PABD; K01665 para-aminobenzoate synthetase component I [EC:2.6.1.85]	-0.285034	0.654544	6.65921	0.162985	713	582	528	666	516	250	126.999	103.772	90.816	110.897	96.963	45.47
RVBD_1018c	UDP-N-acetylglucosamine pyrophosphorylase GlmU; K04042 bifunctional UDP-N-acetylglucosamine pyrophosphorylase / Glucosamine-1-phosphate N-acetyltransferase [EC:2.7.7.23 2.3.1.157]	-0.147064	0.654544	8.30204	0.132087	1084	984	1061	1071	952	601	193.081	175.449	182.492	178.334	178.894	109.311
RVBD_1023	enolase Eno; K01689 enolase [EC:4.2.1.11]	0.241281	0.654544	7.04937	0.0153358	496	464	484	592	483	484	88.347	82.732	83.248	98.575	90.762	88.031
RVBD_1025	hypothetical protein; K09009 hypothetical protein	0.197355	0.654544	4.97455	0.0970702	103	110	115	137	112	95	18.346	19.613	19.78	22.812	21.046	17.279
RVBD_1026	exopolyphosphatase; K01524 exopolyphosphatase / guanosine-5'-triphosphate,3'-diphosphate pyrophosphatase [EC:3.6.1.11 3.6.1.40]	-0.245083	0.654544	4.75204	0.217183	117	100	104	121	91	46	20.84	17.83	17.888	20.148	17.1	8.367
RVBD_1031	potassium-transporting P-type ATPase C chain KdpC; K01548 K+-transporting ATPase ATPase C chain [EC:3.6.3.12]	-0.261346	0.654544	4.95754	0.165851	169	169	204	188	162	78	30.102	30.133	35.088	31.304	30.442	14.187
RVBD_1037c	ESAT-6 like protein EsxI	-0.372094	0.654544	0.646341	0.189799	26	17	20	16	22	8	4.631	3.031	3.44	2.664	4.134	1.455
RVBD_1042c	transposase	0.26331	0.654544	3.18785	0.0721738	89	104	104	120	125	82	15.853	18.543	17.888	19.981	23.489	14.914
RVBD_1046c	hypothetical protein	0.252009	0.654544	7.66994	0.201713	1466	1445	1639	1521	1424	2046	261.123	257.646	281.907	253.265	267.589	372.13
RVBD_1055	integrase	0.420682	0.654544	2.1535	0.0889808	24	29	38	41	31	39	4.275	5.171	6.536	6.827	5.825	7.093
RVBD_1057	hypothetical protein	-0.16701	0.654544	5.16633	0.207793	467	436	459	413	448	263	83.182	77.74	78.948	68.769	84.185	47.835
RVBD_1058	fatty-acid-CoA ligase FadD14; K00666 fatty-acyl-CoA synthase [EC:6.2.1.-]	0.184097	0.654544	5.9443	0.104324	455	413	440	463	462	430	81.044	73.639	75.68	77.095	86.816	78.209
RVBD_1060	hypothetical protein	0.156625	0.654544	6.52524	0.118976	453	499	487	524	497	440	80.688	88.973	83.764	87.252	93.393	80.028
RVBD_1063c	hypothetical protein; K07001 NTE family protein	-0.223368	0.654544	6.85187	0.15224	846	693	781	832	690	361	150.689	123.563	134.332	138.538	129.66	65.659
RVBD_1066	hypothetical protein	-0.539789	0.654544	5.87966	0.161966	196	162	189	211	164	36	34.911	28.885	32.508	35.134	30.818	6.548
RVBD_1070c	enoyl-CoA hydratase EchA8; K01692 enoyl-CoA hydratase [EC:4.2.1.17]	0.275264	0.654544	6.20256	0.0230881	420	449	424	513	454	460	74.81	80.057	72.928	85.421	85.313	83.666
RVBD_1073	hypothetical protein	-0.156739	0.654544	9.01079	0.0768642	4893	4770	5173	4906	4494	2933	871.538	850.499	889.754	816.907	844.483	533.459
RVBD_1077	cystathionine beta-synthase Cbs; K01697 cystathionine beta-synthase [EC:4.2.1.22]	0.0998899	0.654544	7.86624	0.164342	1117	1108	1118	1253	1037	978	198.959	197.558	192.296	208.639	194.866	177.88
RVBD_1078	proline rich antigen Pra	0.0950613	0.654544	9.42634	0.136563	2212	2141	2107	2430	2117	1758	394	381.744	362.403	404.624	397.813	319.748
RVBD_1081c	membrane protein	-0.268324	0.654544	5.68367	0.228779	198	171	170	179	183	70	35.268	30.49	29.24	29.806	34.388	12.732
RVBD_1083	hypothetical protein	0.465556	0.654544	3.89765	0.074564	126	111	126	137	129	212	22.443	19.791	21.672	22.812	24.241	38.559
RVBD_1084	hypothetical protein; K06888	-0.408348	0.654544	6.60203	0.203083	537	451	374	532	399	125	95.65	80.414	64.328	88.584	74.978	22.735
RVBD_1086	short-chain Z-isoprenyl diphosphate synthase; K12503 short-chain Z-isoprenyl diphosphate synthase [EC:2.5.1.68]	-0.164884	0.654544	7.75636	0.218605	2303	2066	2210	2517	1923	1136	410.209	368.371	380.119	419.11	361.358	206.617
RVBD_1089	PE family protein PE10	-0.935971	0.654544	0.306774	0.150817	11	9	15	4	11	3	1.959	1.605	2.58	0.666	2.067	0.546
RVBD_1092c	pantothenate kinase CoaA; K00867 type I pantothenate kinase [EC:2.7.1.33]	0.221883	0.654544	5.15098	0.227012	199	223	225	204	233	259	35.446	39.761	38.7	33.968	43.784	47.107
RVBD_1093	serine hydroxymethyltransferase 1 GlyA1; K00600 glycine hydroxymethyltransferase [EC:2.1.2.1]	-0.150706	0.654544	8.89992	0.201227	2625	2181	2290	2612	2082	1303	467.564	388.876	393.879	434.929	391.236	236.992
RVBD_1095	PHOH-like protein PhoH2; K07175 PhoH-like ATPase	-0.203597	0.654544	9.20576	0.103399	3045	2678	2946	2963	2607	1509	542.374	477.492	506.711	493.375	489.891	274.459
RVBD_1096	glycosyl hydrolase	0.230543	0.654544	8.49643	0.105453	1562	1413	1543	1674	1410	1752	278.223	251.94	265.395	278.741	264.958	318.657
RVBD_1108c	exodeoxyribonuclease VII large subunit XseA; K03601 exodeoxyribonuclease VII large subunit [EC:3.1.11.6]	-0.22237	0.654544	7.00487	0.127081	612	535	625	620	529	283	109.009	95.391	107.5	103.237	99.406	51.472
RVBD_1109c	hypothetical protein	0.326252	0.654544	7.58027	0.121645	1302	1399	1262	1371	1309	1912	231.912	249.444	217.063	228.288	245.979	347.758
RVBD_1112	GTP-binding protein YchF; K06942	0.405653	0.654544	5.43647	0.0404033	149	143	156	166	169	217	26.54	25.497	26.832	27.641	31.757	39.468
RVBD_1113	antitoxin VapB32	0.547573	0.654544	2.99005	0.0216831	33	49	50	62	55	57	5.878	8.737	8.6	10.324	10.335	10.367
RVBD_1114	toxin VapC32	0.328285	0.654544	3.82239	0.0644889	61	70	81	107	88	52	10.865	12.481	13.932	17.817	16.536	9.458
RVBD_1117	hypothetical protein	0.199515	0.654544	8.05006	0.203361	1864	1623	1672	1942	1463	2023	332.015	289.384	287.583	323.366	274.918	367.946
RVBD_1120c	hypothetical protein	-0.57476	0.654544	1.10582	0.113305	11	12	17	13	5	7	1.959	2.14	2.924	2.165	0.94	1.273
RVBD_1129c	transcriptional regulator; K07110	-0.162878	0.654544	7.45209	0.162206	777	761	799	870	611	463	138.399	135.688	137.428	144.865	114.815	84.211
RVBD_1130	2-methylcitrate dehydratase PrpD; K01720 2-methylcitrate dehydratase [EC:4.2.1.79]	-0.222831	0.654544	10.7734	0.15748	4767	3771	3962	4433	3413	2194	849.095	672.376	681.462	738.147	641.349	399.048
RVBD_1133c	5-methyltetrahydropteroyltriglutamate-homocysteine methyltransferase MetE; K00549 5-methyltetrahydropteroyltriglutamate--homocysteine methyltransferase [EC:2.1.1.14]	-0.201548	0.654544	10.2625	0.178006	5914	5145	5578	6156	5024	2668	1053.4	917.362	959.414	1025.05	944.078	485.26
RVBD_1135c	PPE family protein PPE16	0.187951	0.654544	5.07369	0.20554	212	231	266	256	227	253	37.761	41.188	45.752	42.627	42.656	46.016
RVBD_1139c	hypothetical protein; K16168 methyltransferase	-0.238042	0.654544	5.33217	0.231306	356	356	315	378	318	143	63.411	63.475	54.18	62.941	59.757	26.009
RVBD_1141c	enoyl-CoA hydratase EchA11; K01692 enoyl-CoA hydratase [EC:4.2.1.17]	-0.265481	0.654544	6.90341	0.119862	926	809	862	922	772	375	164.939	144.246	148.264	153.524	145.069	68.206
RVBD_1143	alpha-methylacyl-CoA racemase Mcr; K01796 alpha-methylacyl-CoA racemase [EC:5.1.99.4]	0.258064	0.654544	5.81752	0.0962745	244	235	246	279	233	284	43.461	41.901	42.312	46.457	43.784	51.654
RVBD_1147	hypothetical protein	-0.345832	0.654544	3.4009	0.0749909	72	69	63	65	53	31	12.825	12.303	10.836	10.823	9.959	5.638
RVBD_1151c	transcriptional regulator; K12410 NAD-dependent deacetylase [EC:3.5.1.-]	-0.177833	0.654544	5.43952	0.117182	226	209	212	232	174	124	40.255	37.265	36.464	38.631	32.697	22.553
RVBD_1156	hypothetical protein	0.197335	0.654544	8.66099	0.157147	2583	2658	2895	2675	2796	2992	460.083	473.926	497.939	445.419	525.406	544.19
RVBD_1159	mannosyltransferase PimE; K13669 alpha-1,2-mannosyltransferase [EC:2.4.1.-]	-0.156285	0.654544	5.15376	0.18487	224	189	234	180	193	156	39.899	33.699	40.248	29.972	36.267	28.374
RVBD_1163	respiratory nitrate reductase delta chain NarJ; K00373 nitrate reductase delta subunit	-0.175797	0.654544	5.91113	0.214009	238	240	233	250	217	122	42.392	42.792	40.076	41.628	40.777	22.19
RVBD_1164	respiratory nitrate reductase gamma chain NarI; K00374 nitrate reductase gamma subunit [EC:1.7.99.4]	-0.224332	0.654544	6.02613	0.234453	423	385	415	406	425	176	75.345	68.646	71.38	67.604	79.863	32.011
RVBD_1167c	transcriptional regulator	-0.243502	0.654544	6.69856	0.0890839	616	508	540	597	446	276	109.722	90.577	92.88	99.408	83.809	50.199
RVBD_1176c	hypothetical protein	-0.190554	0.654544	5.3576	0.151619	246	208	249	244	192	133	43.817	37.087	42.828	40.629	36.079	24.19
RVBD_1177	ferredoxin FdxC	0.355698	0.654544	8.18048	0.133518	2177	2347	2611	2382	2352	3739	387.766	418.474	449.091	396.631	441.973	680.055
RVBD_1178	succinyldiaminopimelate transaminase	-0.291903	0.654544	8.80369	0.129204	2432	2097	2456	2578	2036	953	433.187	373.899	422.431	429.268	382.592	173.333
RVBD_1179c	hypothetical protein	-0.30915	0.654544	7.16825	0.140547	343	270	318	348	260	120	61.095	48.141	54.696	57.946	48.858	21.826
RVBD_1184c	exported protein	0.404428	0.654544	6.42039	0.0601754	84	113	119	111	137	135	14.962	20.148	20.468	18.483	25.744	24.554
RVBD_1192	hypothetical protein	-0.290786	0.654544	8.66289	0.150409	2071	1907	1960	2183	1800	784	368.885	340.021	337.119	363.495	338.244	142.595
RVBD_1197	ESAT-6 like protein EsxK	0.539024	0.654544	4.80586	0.0286722	456	549	479	558	614	833	81.222	97.888	82.388	92.914	115.379	151.507
RVBD_1198	ESAT-6 like protein EsxL	0.252405	0.654544	7.30808	0.0389686	1823	2118	1831	2093	2139	1991	324.712	377.643	314.931	348.509	401.947	362.126
RVBD_1200	MFS transporter, metabolite:H+ symporter (MHS) family protein	-0.144451	0.654544	6.63054	0.166339	663	610	624	680	553	362	118.093	108.764	107.328	113.228	103.916	65.841
RVBD_1201c	tetrahydrodipicolinate N-succinyltransferase DapD; K00674 2,3,4,5-tetrahydropyridine-2-carboxylate N-succinyltransferase [EC:2.3.1.117]	-0.150663	0.654544	8.52668	0.195031	1654	1538	1458	1684	1399	846	294.61	274.228	250.775	280.406	262.891	153.872
RVBD_1202	succinyl-diaminopimelate desuccinylase DapE; K01439 succinyl-diaminopimelate desuccinylase [EC:3.5.1.18]	-0.181838	0.654544	7.10949	0.237469	505	424	448	517	408	224	89.95	75.6	77.056	86.087	76.669	40.741
RVBD_1204c	hypothetical protein	-0.275392	0.654544	7.25236	0.0595383	826	731	747	808	619	367	147.127	130.339	128.484	134.542	116.318	66.751
RVBD_1205	hypothetical protein; K06966	0.309767	0.654544	5.6101	0.0886709	248	266	238	286	246	327	44.174	47.428	40.936	47.622	46.227	59.475
RVBD_1209	DivIVA family protein	-0.829937	0.654544	6.27787	0.099185	564	433	449	503	414	60	100.459	77.205	77.228	83.755	77.796	10.913
RVBD_1213	glucose-1-phosphate adenylyltransferase GlgC; K00975 glucose-1-phosphate adenylyltransferase [EC:2.7.7.27]	0.224711	0.654544	7.03295	0.146068	701	690	721	709	715	839	124.862	123.028	124.012	118.057	134.358	152.599
RVBD_1221	RNA polymerase sigma factor SigE; K03088 RNA polymerase sigma-70 factor, ECF subfamily	0.211835	0.654544	8.23261	0.183903	2518	2377	2759	2701	2340	3032	448.505	423.823	474.547	449.749	439.718	551.465
RVBD_1222	anti-sigma factor RseA	-0.29862	0.654544	7.68301	0.156923	1622	1505	1693	1743	1489	622	288.91	268.344	291.195	290.23	279.803	113.13
RVBD_1223	serine protease HtrA	0.22906	0.654544	9.6047	0.0521039	4540	4088	4273	5045	4038	4677	808.662	728.898	734.954	840.052	758.795	850.66
RVBD_1224	protein TatB; K03117 sec-independent protein translocase protein TatB	0.208576	0.654544	6.61305	0.0116377	511	468	490	598	534	421	91.019	83.445	84.28	99.574	100.346	76.572
RVBD_1226c	transmembrane protein; K08981 putative membrane protein	-0.436915	0.654544	5.66727	0.122309	229	225	203	223	191	67	40.789	40.118	34.916	37.132	35.891	12.186
RVBD_1227c	transmembrane protein; K09167 hypothetical protein	-0.357051	0.654544	4.32308	0.22813	70	82	73	91	64	22	12.468	14.621	12.556	15.153	12.026	4.001
RVBD_1230c	membrane protein	0.243273	0.654544	7.22069	0.0477608	614	596	591	691	591	666	109.365	106.268	101.652	115.06	111.057	121.133
RVBD_1232c	hypothetical protein	-0.253647	0.654544	7.64211	0.177894	1065	990	997	1180	883	427	189.697	176.519	171.484	196.484	165.928	77.663
RVBD_1234	transmembrane protein	0.123044	0.654544	6.3085	0.172889	493	508	520	574	536	406	87.813	90.577	89.44	95.578	100.722	73.844
RVBD_1236	sugar-transport ABC transporter integral membrane protein SugA; K02025 multiple sugar transport system permease protein	0.178594	0.654544	5.35671	0.0928153	306	263	252	315	279	251	54.505	46.893	43.344	52.451	52.428	45.652
RVBD_1238	sugar-transport ABC transporter ATP-binding protein; K10112 multiple sugar transport system ATP-binding protein	0.289079	0.654544	6.95705	0.12623	726	761	694	793	700	962	129.315	135.688	119.368	132.044	131.539	174.97
RVBD_1239c	magnesium and cobalt transporter CorA; K03284 magnesium transporter	0.235823	0.654544	6.79127	0.119905	664	633	731	732	650	805	118.271	112.865	125.732	121.887	122.144	146.415
RVBD_1241	antitoxin VapB33	0.154934	0.654544	5.34758	0.157213	180	174	185	216	178	155	32.062	31.025	31.82	35.967	33.449	28.192
RVBD_1243c	PE-PGRS family protein PE_PGRS23	0.264568	0.654544	4.2779	0.234728	51	45	50	72	55	36	9.084	8.024	8.6	11.989	10.335	6.548
RVBD_1244	lipoprotein LpqZ	-0.450351	0.654544	6.7864	0.129939	638	499	600	608	531	161	113.64	88.973	103.2	101.239	99.782	29.283
RVBD_1249c	membrane protein	-0.190623	0.654544	6.31136	0.0467507	693	605	682	662	518	414	123.437	107.873	117.304	110.231	97.339	75.299
RVBD_1258c	H+ antiporter protein	-0.276401	0.654544	6.64309	0.12354	435	342	424	428	334	178	77.482	60.979	72.928	71.267	62.763	32.375
RVBD_1259	uracil DNA glycosylase UdgB	-0.326877	0.654544	5.16817	0.0899073	133	132	130	144	103	54	23.69	23.536	22.36	23.978	19.355	9.822
RVBD_1260	oxidoreductase	0.148211	0.654544	7.38686	0.23434	789	808	807	799	786	845	140.536	144.068	138.804	133.043	147.7	153.69
RVBD_1261c	deazaflavin-dependent nitroreductase	0.26759	0.654544	6.15572	0.074426	477	553	502	587	505	593	84.963	98.601	86.344	97.742	94.896	107.856
RVBD_1263	amidase AmiB2; K01426 amidase [EC:3.5.1.4]	-0.275907	0.654544	5.97601	0.133688	241	224	189	223	191	95	42.927	39.94	32.508	37.132	35.891	17.279
RVBD_1266c	transmembrane serine/threonine-protein kinase H PknH; K08884 serine/threonine protein kinase, bacterial [EC:2.7.11.1]	0.183709	0.654544	6.52881	0.209447	629	568	601	612	578	681	112.037	101.275	103.372	101.905	108.614	123.861
RVBD_1269c	secreted protein	0.222691	0.654544	4.50699	0.104557	107	119	134	133	147	104	19.059	21.218	23.048	22.146	27.623	18.916
RVBD_1270c	lipoprotein LprA; K14955 lipoprotein LprA	0.309152	0.654544	6.20163	0.0240137	340	329	298	373	346	374	60.561	58.661	51.256	62.109	65.018	68.024
RVBD_1271c	secreted protein	0.414104	0.654544	1.53947	0.139468	33	32	28	34	51	31	5.878	5.706	4.816	5.661	9.584	5.638
RVBD_1275	lipoprotein LprC	0.148286	0.654544	7.21639	0.0825695	882	882	939	998	977	760	157.101	157.262	161.508	166.179	183.592	138.23
RVBD_1280c	periplasmic oligopeptide-binding lipoprotein OppA; K02035 peptide/nickel transport system substrate-binding protein	0.112818	0.654544	7.23796	0.159784	1419	1289	1363	1445	1335	1222	252.752	229.831	234.435	240.61	250.865	222.259
RVBD_1281c	oligopeptide-transport ABC transporter ATP-binding protein OppD; K02031 peptide/nickel transport system ATP-binding protein K02032 peptide/nickel transport system ATP-binding protein	-0.166989	0.654544	6.3106	0.0834751	423	386	398	422	332	240	75.345	68.824	68.456	70.268	62.387	43.652
RVBD_1284	beta-carbonic anhydrase; K01673 carbonic anhydrase [EC:4.2.1.1]	0.213788	0.654544	5.45036	0.140092	279	284	345	342	325	289	49.695	50.638	59.34	56.947	61.072	52.564
RVBD_1285	sulfate adenylyltransferase subunit 2 CysD; K00957 sulfate adenylyltransferase subunit 2 [EC:2.7.7.4]	0.222271	0.654544	6.88614	0.0866093	1089	968	1257	1248	1072	1182	193.972	172.596	216.203	207.807	201.443	214.984
RVBD_1290A	hypothetical protein	-0.43584	0.654544	1.07665	0.191929	16	12	12	16	9	4	2.85	2.14	2.064	2.664	1.691	0.728
RVBD_1293	diaminopimelate decarboxylase LysA; K01586 diaminopimelate decarboxylase [EC:4.1.1.20]	-0.142227	0.654544	8.49576	0.109355	1988	1741	1980	2037	1616	1145	354.101	310.423	340.559	339.185	303.668	208.254
RVBD_1299	peptide chain release factor 1 PrfA; K02835 peptide chain release factor 1	-0.106192	0.654544	8.38247	0.18039	1110	973	1150	1109	955	696	197.713	173.488	197.8	184.662	179.457	126.59
RVBD_1301	Sua5/YciO/YrdC/YwlC family protein	-0.357707	0.654544	7.66858	0.0265326	1199	1060	1162	1109	932	493	213.565	189	199.864	184.662	175.135	89.668
RVBD_1302	undecaprenyl-phosphate alpha-N-acetylglucosaminyltransferase Rfe; K02851 UDP-GlcNAc:undecaprenyl-phosphate GlcNAc-1-phosphate transferase [EC:2.7.8.33]	-0.223591	0.654544	6.23381	0.0956171	373	365	363	374	315	191	66.439	65.08	62.436	62.275	59.193	34.739
RVBD_1304	ATP synthase A chain AtpB; K02108 F-type H+-transporting ATPase subunit a	0.283382	0.654544	7.22111	0.179073	1165	1390	1477	1313	1341	1856	207.509	247.839	254.043	218.63	251.992	337.572
RVBD_1306	ATP synthase B chain AtpF; K02109 F-type H+-transporting ATPase subunit b	0.246477	0.654544	7.81102	0.195955	2394	2365	2398	2428	2217	3149	426.418	421.684	412.455	404.291	416.604	572.745
RVBD_1308	ATP synthase alpha chain AtpA; K02111 F-type H+-transporting ATPase subunit alpha [EC:3.6.3.14]	0.175672	0.654544	9.02069	0.186631	4172	4047	4246	4337	3862	4609	743.114	721.587	730.31	722.162	725.722	838.292
RVBD_1310	ATP synthase beta chain AtpD; K02112 F-type H+-transporting ATPase subunit beta [EC:3.6.3.14]	0.213142	0.654544	8.57326	0.0687769	2303	2330	2645	2506	2622	2510	410.209	415.443	454.939	417.279	492.709	456.523
RVBD_1311	ATP synthase epsilon chain AtpC; K02114 F-type H+-transporting ATPase subunit epsilon	0.51787	0.654544	5.70239	0.0451816	347	354	404	394	452	647	61.807	63.119	69.488	65.606	84.937	117.677
RVBD_1312	secreted protein	0.138908	0.654544	5.50847	0.191437	260	243	266	272	266	234	46.311	43.327	45.752	45.291	49.985	42.56
RVBD_1316c	methylated-DNA-protein-cysteine methyltransferase Ogt; K00567 methylated-DNA-[protein]-cysteine S-methyltransferase [EC:2.1.1.63]	0.291668	0.654544	4.69697	0.217664	319	274	346	333	272	480	56.82	48.855	59.512	55.448	51.112	87.303
RVBD_1317c	bifunctional regulatory protein and DNA repair enzyme AlkA; K13529 AraC family transcriptional regulator, regulatory protein of adaptative response / DNA-3-methyladenine glycosylase II [EC:3.2.2.21]	-0.19351	0.654544	6.98649	0.149539	742	579	647	704	564	339	132.165	103.237	111.284	117.224	105.983	61.658
RVBD_1320c	adenylate cyclase	0.25335	0.654544	6.60391	0.0457137	524	533	549	618	528	605	93.335	95.035	94.428	102.904	99.218	110.038
RVBD_1322	hypothetical protein	-0.290857	0.654544	6.07652	0.0289895	421	358	416	382	316	207	74.988	63.832	71.552	63.608	59.381	37.649
RVBD_1323	acetyl-CoA acetyltransferase FadA4; K00626 acetyl-CoA C-acetyltransferase [EC:2.3.1.9]	0.11662	0.654544	9.87439	0.162407	4777	4511	4837	4930	4575	4391	850.877	804.319	831.962	820.904	859.704	798.642
RVBD_1324	thioredoxin; K05838 putative thioredoxin	-0.14445	0.654544	8.99053	0.0943486	2447	2351	2654	2462	2283	1492	435.858	419.187	456.487	409.952	429.007	271.367
RVBD_1333	hydrolase	-0.366931	0.654544	7.86273	0.146157	1701	1514	1609	1783	1457	537	302.981	269.949	276.747	296.891	273.79	97.67
RVBD_1334	hydrolase	0.202426	0.654544	5.9756	0.165002	641	581	601	661	571	689	114.175	103.593	103.372	110.064	107.299	125.316
RVBD_1337	membrane protein	-0.120961	0.654544	7.29844	0.0764523	1743	1692	1684	1678	1500	1139	310.462	301.687	289.647	279.407	281.87	207.163
RVBD_1339	hypothetical protein	-0.0944981	0.654544	7.24775	0.188689	1055	927	1014	1030	859	683	187.916	165.286	174.408	171.507	161.418	124.225
RVBD_1341	nucleoside-triphosphatase; K02428 XTP/dITP diphosphohydrolase [EC:3.6.1.66]	-0.280464	0.654544	5.86262	0.10027	249	216	205	231	190	99	44.352	38.513	35.26	38.464	35.704	18.006
RVBD_1343c	lipoprotein LprD	0.21383	0.654544	4.78979	0.065	215	241	223	248	272	200	38.296	42.971	38.356	41.295	51.112	36.376
RVBD_1344	acyl carrier protein MbtL; K02078 acyl carrier protein	0.326872	0.654544	3.83575	0.208489	108	90	89	104	94	139	19.237	16.047	15.308	17.317	17.664	25.282
RVBD_1345	fatty acyl-AMP ligase MbtM; K01909 long-chain-fatty-acid--[acyl-carrier-protein] ligase [EC:6.2.1.20]	-0.240318	0.654544	7.30316	0.129488	1193	1105	1180	1246	1033	533	212.497	197.023	202.959	207.474	194.115	96.943
RVBD_1352	hypothetical protein	0.211249	0.654544	6.61221	0.138037	335	325	381	349	410	342	59.67	57.948	65.532	58.113	77.045	62.203
RVBD_1357c	hypothetical protein	-0.643763	0.654544	0.825758	0.0714126	11	16	15	10	6	8	1.959	2.853	2.58	1.665	1.127	1.455
RVBD_1362c	membrane protein; K18481 Mce-associated membrane protein	0.16201	0.654544	5.5781	0.154679	346	388	370	414	349	363	61.629	69.181	63.64	68.936	65.582	66.023
RVBD_1363c	membrane protein; K18481 Mce-associated membrane protein	0.287266	0.654544	6.15115	0.0561515	410	384	387	458	388	477	73.029	68.468	66.564	76.262	72.91	86.758
RVBD_1365c	anti-anti-sigma factor RsfA	-0.210764	0.654544	4.9864	0.183567	231	195	183	199	188	102	41.146	34.769	31.476	33.136	35.328	18.552
RVBD_1366A	hypothetical protein	0.347129	0.654544	4.62233	0.142828	234	264	243	279	251	341	41.68	47.072	41.796	46.457	47.166	62.022
RVBD_1368	lipoprotein LprF	0.250387	0.654544	6.23531	0.0605176	412	451	409	456	457	468	73.385	80.414	70.348	75.929	85.876	85.121
RVBD_1371	membrane protein	-0.381397	0.654544	1.82021	0.21871	13	19	23	16	9	13	2.316	3.388	3.956	2.664	1.691	2.364
RVBD_1372	hypothetical protein; K16233 alpha-pyrone synthase	-0.224403	0.654544	5.42331	0.223477	450	459	480	466	467	205	80.154	81.841	82.56	77.595	87.756	37.286
RVBD_1376	hypothetical protein	-0.227297	0.654544	6.40852	0.0350802	856	771	895	867	679	457	152.47	137.471	153.94	144.366	127.593	83.12
RVBD_1379	pyrimidine operon regulatory protein PyrR; K02825 pyrimidine operon attenuation protein / uracil phosphoribosyltransferase [EC:2.4.2.9]	-0.220507	0.654544	7.55358	0.0989311	1113	976	945	1081	846	517	198.247	174.023	162.54	179.999	158.975	94.033
RVBD_1387	PPE family protein PPE20	0.232461	0.654544	9.70618	0.165887	3577	3324	3665	4009	3292	3999	637.133	592.675	630.378	667.546	618.611	727.344
RVBD_1388	integration host factor MihF	0.0913409	0.654544	8.40402	0.194894	1679	1564	1534	1911	1568	1205	299.063	278.864	263.847	318.204	294.648	219.167
RVBD_1391	DNA/pantothenate metabolism flavoprotein Dfp; K13038 phosphopantothenoylcysteine decarboxylase / phosphopantothenate--cysteine ligase [EC:4.1.1.36 6.3.2.5]	-0.132244	0.654544	8.79526	0.160934	1995	1898	1993	2042	1813	1144	355.348	338.417	342.795	340.017	340.687	208.073
RVBD_1392	s-adenosylmethionine synthetase MetK; K00789 S-adenosylmethionine synthetase [EC:2.5.1.6]	0.135594	0.654544	8.31363	0.186097	1773	1601	1698	1803	1582	1677	315.806	285.461	292.055	300.221	297.279	305.015
RVBD_1397c	toxin VapC10	-0.168751	0.654544	8.6843	0.144331	1594	1640	1677	1628	1556	898	283.922	292.415	288.443	271.081	292.393	163.33
RVBD_1405c	methyltransferase	-0.138537	0.654544	6.53293	0.046629	4875	4765	5248	4871	4203	3318	868.332	849.608	902.654	811.079	789.801	603.483
RVBD_1411c	lipoprotein LprG; K14954 lipoprotein LprG	0.273713	0.654544	8.10795	0.0700814	1147	1213	1263	1313	1219	1463	204.303	216.28	217.235	218.63	229.067	266.093
RVBD_1415	riboflavin biosynthesis protein RibA2; K14652 3,4-dihydroxy 2-butanone 4-phosphate synthase / GTP cyclohydrolase II [EC:4.1.99.12 3.5.4.25]	0.132786	0.654544	8.62606	0.230251	2246	2187	2494	2339	2225	2315	400.056	389.946	428.967	389.471	418.108	421.056
RVBD_1419	lectin	0.219301	0.654544	6.60244	0.135394	486	465	510	492	511	556	86.566	82.91	87.72	81.924	96.024	101.126
RVBD_1422	hypothetical protein	-0.272061	0.654544	6.6108	0.107887	343	345	340	372	291	150	61.095	61.514	58.48	61.942	54.683	27.282
RVBD_1426c	esterase LipO	-0.200718	0.654544	6.26626	0.144816	255	269	269	291	220	136	45.42	47.963	46.268	48.455	41.341	24.736
RVBD_1430	PE family protein PE16	0.153765	0.654544	5.43051	0.170596	212	191	191	218	192	193	37.761	34.056	32.852	36.3	36.079	35.103
RVBD_1436	glyceraldehyde 3-phosphate dehydrogenase Gap; K00134 glyceraldehyde 3-phosphate dehydrogenase [EC:1.2.1.12]	0.298577	0.654544	7.95649	0.10154	1584	1548	1541	1653	1528	2096	282.141	276.011	265.051	275.244	287.132	381.224
RVBD_1437	phosphoglycerate kinase Pgk; K00927 phosphoglycerate kinase [EC:2.7.2.3]	0.116997	0.654544	7.46509	0.174088	949	927	940	1050	875	859	169.035	165.286	161.68	174.837	164.424	156.236
RVBD_1439c	hypothetical protein	-0.210805	0.654544	4.65511	0.0999061	156	168	153	150	134	94	27.787	29.955	26.316	24.977	25.18	17.097
RVBD_1440	preprotein translocase subunit SecG; K03075 preprotein translocase subunit SecG	0.132659	0.654544	7.60528	0.157441	689	774	734	794	726	671	122.724	138.006	126.248	132.21	136.425	122.043
RVBD_1442	biotin sulfoxide reductase BisC; K08351 biotin/methionine sulfoxide reductase [EC:1.-.-.-]	-0.200215	0.654544	8.05135	0.181322	1023	936	929	1084	847	462	182.216	166.89	159.788	180.499	159.163	84.029
RVBD_1443c	hypothetical protein	-0.222559	0.654544	6.49645	0.0829023	411	321	395	375	325	196	73.207	57.235	67.94	62.442	61.072	35.649
RVBD_1445c	6-phosphogluconolactonase DevB (6PGL); K01057 6-phosphogluconolactonase [EC:3.1.1.31]	-0.181719	0.654544	4.88514	0.191934	272	273	248	292	229	135	48.448	48.676	42.656	48.621	43.032	24.554
RVBD_1448c	transaldolase Tal; K00616 transaldolase [EC:2.2.1.2]	0.221117	0.654544	7.28051	0.212554	985	1001	1110	1007	1002	1304	175.448	178.48	190.92	167.677	188.289	237.174
RVBD_1451	cytochrome C oxidase assembly factor CtaB; K02301 protoheme IX farnesyltransferase [EC:2.5.1.-]	-0.318607	0.654544	8.34939	0.0762352	1858	1657	1794	1781	1593	733	330.946	295.446	308.567	296.558	299.346	133.319
RVBD_1453	transcriptional activator	0.360676	0.654544	3.81446	0.0452689	77	79	75	91	85	97	13.715	14.086	12.9	15.153	15.973	17.643
RVBD_1456c	cytochrome C oxidase subunit XV assembly protein; K02259 cytochrome c oxidase assembly protein subunit 15	-0.35091	0.654544	6.01874	0.174099	278	251	266	291	247	85	49.517	44.754	45.752	48.455	46.415	15.46
RVBD_1457c	ABC transporter efflux protein DrrB; K01992 ABC-2 type transport system permease protein	-0.238155	0.654544	5.56526	0.14176	277	261	272	284	237	127	49.339	46.537	46.784	47.289	44.536	23.099
RVBD_1459c	integral membrane protein; K14339 alpha-1,6-mannosyltransferase [EC:2.4.1.-]	-0.291113	0.654544	6.85658	0.105476	438	443	458	450	414	186	78.016	78.988	78.776	74.93	77.796	33.83
RVBD_1461	Fe-S cluster assembly protein SufB; K09014 Fe-S cluster assembly protein SufB	0.324818	0.654544	9.88496	0.0926679	3572	3583	3889	3923	3609	5176	636.243	638.855	668.906	653.226	678.18	941.419
RVBD_1467c	acyl-CoA dehydrogenase FadE15	0.11118	0.654544	6.84947	0.133816	865	806	846	988	784	715	154.073	143.711	145.512	164.514	147.324	130.045
RVBD_1468c	PE-PGRS family protein PE_PGRS29	-0.334293	0.654544	7.19258	0.165848	654	545	558	660	496	213	116.49	97.174	95.976	109.898	93.205	38.741
RVBD_1469	cation transporter P-type ATPase CtpD; K12951 cation-transporting P-type ATPase D [EC:3.6.3.-]	-0.356149	0.654544	5.2989	0.218014	171	224	204	232	178	60	30.458	39.94	35.088	38.631	33.449	10.913
RVBD_1470	thioredoxin TrxA	0.289372	0.654544	3.47651	0.235617	124	168	163	173	137	204	22.087	29.955	28.036	28.807	25.744	37.104
RVBD_1471	thioredoxin TrxB1; K00384 thioredoxin reductase (NADPH) [EC:1.8.1.9]	-0.128985	0.654544	5.17799	0.236245	513	471	512	458	417	372	91.375	83.98	88.064	76.262	78.36	67.66
RVBD_1473	ABC transporter ATP-binding protein	-0.164652	0.654544	7.83128	0.135944	1085	970	1012	1131	867	564	193.26	172.953	174.064	188.325	162.921	102.581
RVBD_1473A	transcriptional regulator	-0.440494	0.654544	3.86236	0.024684	118	112	99	88	84	51	21.018	19.97	17.028	14.653	15.785	9.276
RVBD_1474c	transcriptional regulator	-0.315465	0.654544	4.74347	0.145328	215	213	201	223	185	80	38.296	37.978	34.572	37.132	34.764	14.551
RVBD_1475c	iron-regulated aconitate hydratase Can; K01681 aconitate hydratase [EC:4.2.1.3]	0.245455	0.654544	8.8644	0.19131	2787	2848	3016	2856	2739	3817	496.419	507.803	518.751	475.558	514.695	694.242
RVBD_1476	membrane protein	0.154307	0.654544	5.88915	0.195818	579	673	648	662	620	642	103.131	119.997	111.456	110.231	116.506	116.768
RVBD_1491c	TVP38/TMEM64 family membrane protein	-0.258537	0.654544	6.35188	0.193018	400	332	334	407	304	148	71.248	59.196	57.448	67.77	57.126	26.918
RVBD_1492	methylmalonyl-CoA mutase small subunit MutA; K01847 methylmalonyl-CoA mutase [EC:5.4.99.2]	-0.235497	0.654544	7.45742	0.127667	596	567	632	623	541	279	106.159	101.097	108.704	103.737	101.661	50.745
RVBD_1498A	hypothetical protein; K09165 hypothetical protein	0.277417	0.654544	6.23424	0.0889496	417	481	450	519	433	547	74.276	85.763	77.4	86.42	81.367	99.489
RVBD_1498c	methyltransferase	0.197475	0.654544	6.87939	0.214154	952	961	920	1055	815	1115	169.57	171.348	158.24	175.67	153.15	202.798
RVBD_1500	glycosyltransferase; K13670 putative glycosyltransferase [EC:2.4.-.-]	0.328622	0.654544	5.78976	0.139824	552	566	606	636	527	867	98.322	100.919	104.232	105.902	99.03	157.691
RVBD_1501	hypothetical protein	0.368351	0.654544	5.37261	0.19124	526	683	640	643	567	1057	93.691	121.78	110.08	107.067	106.547	192.249
RVBD_1502	hypothetical protein	0.348058	0.654544	5.82017	0.189785	631	823	758	726	708	1220	112.393	146.742	130.376	120.888	133.043	221.896
RVBD_1505c	sialic acid O-acetyltransferase NeuD	0.444187	0.654544	2.93499	0.132465	110	106	103	133	93	197	19.593	18.9	17.716	22.146	17.476	35.831
RVBD_1507A	hypothetical protein	0.41677	0.654544	1.8907	0.18279	30	30	30	37	31	45	5.344	5.349	5.16	6.161	5.825	8.185
RVBD_1507c	hypothetical protein	0.500277	0.654544	4.92497	0.132834	248	341	319	307	313	636	44.174	60.801	54.868	51.119	58.817	115.677
RVBD_1508c	membrane protein	0.185073	0.654544	7.47641	0.0936908	1020	1071	1067	1081	1123	1060	181.682	190.961	183.524	179.999	211.027	192.794
RVBD_1509	hypothetical protein	0.32111	0.654544	5.0919	0.157257	253	226	277	250	279	346	45.064	40.296	47.644	41.628	52.428	62.931
RVBD_1510	membrane protein	-0.264472	0.654544	5.53119	0.105215	216	214	212	238	169	99	38.474	38.157	36.464	39.63	31.757	18.006
RVBD_1513	FkbM family methyltransferase	0.168132	0.654544	5.97848	0.148387	377	409	443	445	397	416	67.151	72.925	76.196	74.098	74.602	75.663
RVBD_1515c	hypothetical protein	0.452768	0.654544	5.39306	0.0806232	191	225	208	230	220	357	34.021	40.118	35.776	38.298	41.341	64.932
RVBD_1516c	sugar transferase	0.145141	0.654544	6.19756	0.154906	327	261	285	364	272	247	58.245	46.537	49.02	60.61	51.112	44.925
RVBD_1518	hypothetical protein	0.276073	0.654544	3.32161	0.191367	59	49	53	67	58	53	10.509	8.737	9.116	11.156	10.899	9.64
RVBD_1519	hypothetical protein	0.219871	0.654544	3.24111	0.231243	64	79	73	88	77	64	11.4	14.086	12.556	14.653	14.469	11.64
RVBD_1521	fatty-acid-AMP ligase FadD25	0.246776	0.654544	9.14164	0.133068	4415	4555	4822	4739	4483	5702	786.397	812.164	829.382	789.1	842.416	1037.09
RVBD_1524	glycosyltransferase	-0.228652	0.654544	4.86119	0.141732	157	140	174	155	146	75	27.965	24.962	29.928	25.809	27.435	13.641
RVBD_1529	fatty-acid-AMP ligase FadD24	0.20497	0.654544	6.91704	0.11727	803	722	819	886	719	864	143.03	128.734	140.868	147.53	135.11	157.146
RVBD_1532c	hypothetical protein	0.27349	0.654544	4.49257	0.116805	94	77	104	107	103	92	16.743	13.729	17.888	17.817	19.355	16.733
RVBD_1540	RluA family pseudouridine synthase; K06180 23S rRNA pseudouridine1911/1915/1917 synthase [EC:5.4.99.23]	-0.102006	0.654544	8.20675	0.209498	2152	1906	2040	2169	1818	1271	383.313	339.843	350.879	361.164	341.627	231.171
RVBD_1542c	hemoglobin GlbN; K06886 hemoglobin	0.362845	0.654544	2.06975	0.133505	28	35	24	36	30	36	4.987	6.241	4.128	5.994	5.637	6.548
RVBD_1545	hypothetical protein	-0.277192	0.654544	4.7574	0.186186	143	131	144	141	136	55	25.471	23.358	24.768	23.478	25.556	10.003
RVBD_1547	DNA polymerase III alpha subunit DnaE1; K02337 DNA polymerase III subunit alpha [EC:2.7.7.7]	0.136036	0.654544	9.4129	0.219225	3160	2858	3002	3186	2745	3069	562.857	509.586	516.343	530.507	515.823	558.195
RVBD_1548c	PPE family protein PPE21	0.537563	0.654544	5.8754	0.0791404	220	273	269	317	239	514	39.186	48.676	46.268	52.784	44.911	93.487
RVBD_1562c	maltooligosyltrehalose trehalohydrolase TreZ; K01236 maltooligosyltrehalose trehalohydrolase [EC:3.2.1.141]	-0.176036	0.654544	5.49981	0.110621	232	233	268	239	188	166	41.324	41.544	46.096	39.796	35.328	30.192
RVBD_1564c	maltooligosyltrehalose synthase TreX; K02438 glycogen operon protein [EC:3.2.1.-]	0.214653	0.654544	6.80608	0.234403	750	785	808	837	675	1005	133.59	139.967	138.976	139.37	126.842	182.791
RVBD_1569	8-amino-7-oxononanoate synthase BioF1; K00652 8-amino-7-oxononanoate synthase [EC:2.3.1.47]	-0.491593	0.654544	7.19504	0.202888	564	438	467	592	453	104	100.459	78.096	80.324	98.575	85.125	18.916
RVBD_1570	dethiobiotin synthetase BioD; K01935 dethiobiotin synthetase [EC:6.3.3.3]	-0.743689	0.654544	5.85403	0.0394918	182	139	142	138	113	32	32.418	24.784	24.424	22.979	21.234	5.82
RVBD_1573	prophage PhiRv1 protein	-0.349022	0.654544	3.33211	0.133798	36	43	37	26	39	20	6.412	7.667	6.364	4.329	7.329	3.638
RVBD_1577c	prophage PhiRv1 protein	-0.262052	0.654544	5.94871	0.0570356	715	679	798	708	621	372	127.355	121.067	137.256	117.89	116.694	67.66
RVBD_1579c	prophage PhiRv1 protein	0.558825	0.654544	1.84186	0.11437	18	19	29	31	23	36	3.206	3.388	4.988	5.162	4.322	6.548
RVBD_1583c	prophage PhiRv1 protein	-0.363216	0.654544	3.17884	0.215075	63	51	56	60	54	17	11.222	9.093	9.632	9.991	10.147	3.092
RVBD_1584c	prophage PhiRv1 protein	0.246854	0.654544	3.64731	0.166017	76	80	89	87	96	83	13.537	14.264	15.308	14.487	18.04	15.096
RVBD_1593c	hypothetical protein	-0.234998	0.654544	7.27525	0.0663238	2170	2067	2436	2144	1989	1161	386.519	368.55	418.991	357.001	373.76	211.165
RVBD_1595	l-aspartate oxidase NadB; K00278 L-aspartate oxidase [EC:1.4.3.16]	-0.462786	0.654544	9.07422	0.118871	5149	4694	5005	5568	4287	1423	917.137	836.948	860.858	927.138	805.585	258.817
RVBD_1596	nicotinate-nucleotide pyrophosphatase NadC; K00767 nicotinate-nucleotide pyrophosphorylase (carboxylating) [EC:2.4.2.19]	-0.144867	0.654544	8.04292	0.218491	3376	3382	3371	3746	3064	1838	601.331	603.017	579.811	623.753	575.767	334.298
RVBD_1601	imidazole glycerol phosphate dehydratase HisB; K01693 imidazoleglycerol-phosphate dehydratase [EC:4.2.1.19]	0.299204	0.654544	6.35827	0.114828	373	349	482	436	396	525	66.439	62.227	82.904	72.599	74.414	95.488
RVBD_1607	ionic transporter integral membrane protein ChaA; K07300 Ca2+:H+ antiporter	-0.229154	0.654544	6.64195	0.0737677	347	331	407	356	317	187	61.807	59.018	70.004	59.278	59.569	34.012
RVBD_1608c	peroxidoxin BcpB; K03564 peroxiredoxin Q/BCP [EC:1.11.1.15]	0.240958	0.654544	6.45355	0.0854554	565	520	520	561	568	605	100.637	92.717	89.44	93.413	106.735	110.038
RVBD_1612	tryptophan synthase beta subunit TrpB; K01696 tryptophan synthase beta chain [EC:4.2.1.20]	0.210926	0.654544	8.09119	0.125113	852	895	881	972	811	998	151.758	159.58	151.532	161.85	152.398	181.518
RVBD_1614	prolipoprotein diacylglyceryl transferase Lgt	0.240374	0.654544	8.29871	0.0649643	1487	1399	1424	1634	1386	1619	264.864	249.444	244.927	272.08	260.448	294.466
RVBD_1618	acyl-CoA thioesterase II TesB1; K10805 acyl-CoA thioesterase II [EC:3.1.2.-]	0.232432	0.654544	7.39981	0.0588981	812	779	810	900	793	879	144.633	138.897	139.32	149.861	149.015	159.874
RVBD_1626	two-component system transcriptional regulator; K07183 response regulator NasT	0.221299	0.654544	7.61835	0.179354	1539	1609	1653	1629	1518	1974	274.126	286.888	284.315	271.248	285.253	359.034
RVBD_1627c	nonspecific lipid-transfer protein	-0.235171	0.654544	8.795	0.13255	2277	1994	2215	2349	1928	1000	405.578	355.534	380.979	391.136	362.297	181.882
RVBD_1629	DNA polymerase I PolA	-0.148201	0.654544	7.98571	0.216801	974	939	962	1032	881	519	173.488	167.425	165.464	171.84	165.552	94.397
RVBD_1631	dephospho-CoA kinase CoaE; K00859 dephospho-CoA kinase [EC:2.7.1.24]	-0.157724	0.654544	9.08177	0.171839	1647	1495	1561	1721	1396	847	293.363	266.561	268.491	286.567	262.327	154.054
RVBD_1636	iron-regulated universal stress protein family protein	0.186338	0.654544	7.6453	0.114227	1122	1258	1221	1298	1171	1254	199.85	224.304	210.011	216.132	220.047	228.079
RVBD_1641	initiation factor if-3 InfC; K02520 translation initiation factor IF-3	0.298047	0.654544	8.86885	0.085507	1992	2095	2130	2149	2173	2645	354.814	373.542	366.359	357.834	408.336	481.077
RVBD_1644	23S rRNA methyltransferase TsnR; K03437 RNA methyltransferase, TrmH family	-0.234713	0.654544	8.05837	0.164689	694	628	705	744	607	298	123.615	111.973	121.26	123.885	114.064	54.201
RVBD_1652	N-acetyl-gamma-glutamyl-phosphate reductase ArgC; K00145 N-acetyl-gamma-glutamyl-phosphate reductase [EC:1.2.1.38]	-0.339146	0.654544	6.87879	0.0560218	499	384	437	462	341	188	88.882	68.468	75.164	76.928	64.079	34.194
RVBD_1653	glutamate N-acetyltransferase ArgJ; K00620 glutamate N-acetyltransferase / amino-acid N-acetyltransferase [EC:2.3.1.35 2.3.1.1]	-0.382124	0.654544	7.05802	0.0592873	529	444	479	528	365	187	94.225	79.166	82.388	87.918	68.588	34.012
RVBD_1654	acetylglutamate kinase ArgB; K00930 acetylglutamate kinase [EC:2.7.2.8]	-0.538644	0.654544	6.63142	0.019539	424	357	400	382	285	127	75.523	63.654	68.8	63.608	53.555	23.099
RVBD_1655	acetylornithine aminotransferase ArgD; K00818 acetylornithine aminotransferase [EC:2.6.1.11]	-0.399248	0.654544	6.03763	0.106303	305	271	253	300	229	91	54.326	48.32	43.516	49.954	43.032	16.551
RVBD_1656	ornithine carbamoyltransferase, anabolic ArgF; K00611 ornithine carbamoyltransferase [EC:2.1.3.3]	-0.257505	0.654544	5.79491	0.173387	269	250	282	284	250	110	47.914	44.575	48.504	47.289	46.978	20.007
RVBD_1659	argininosuccinate lyase ArgH; K01755 argininosuccinate lyase [EC:4.3.2.1]	-0.294675	0.654544	6.13605	0.0750048	408	359	386	409	315	170	72.673	64.01	66.392	68.103	59.193	30.92
RVBD_1663	polyketide synthase Pks17; K12439 polyketide synthase 17	0.235766	0.654544	4.10514	0.196113	66	82	88	85	96	72	11.756	14.621	15.136	14.154	18.04	13.095
RVBD_1672c	integral membrane transporter	-0.341644	0.654544	5.36538	0.0550976	323	287	302	285	273	126	57.533	51.173	51.944	47.456	51.3	22.917
RVBD_1678	membrane protein	-0.191408	0.654544	6.29449	0.219715	273	261	321	322	242	141	48.627	46.537	55.212	53.617	45.475	25.645
RVBD_1679	acyl-CoA dehydrogenase FadE16	-0.185949	0.654544	5.98953	0.183226	275	254	230	272	211	137	48.983	45.289	39.56	45.291	39.65	24.918
RVBD_1684	hypothetical protein	-0.522091	0.654544	4.4578	0.138812	94	93	100	104	82	22	16.743	16.582	17.2	17.317	15.409	4.001
RVBD_1692	HAD hydrolase, family IIA	-0.288421	0.654544	6.44236	0.168966	183	160	168	187	149	67	32.596	28.528	28.896	31.138	27.999	12.186
RVBD_1697	hypothetical protein	0.13225	0.654544	7.53703	0.176701	1013	905	932	1074	862	911	180.435	161.363	160.304	178.834	161.981	165.694
RVBD_1701	tyrosine recombinase xerD; K04763 integrase/recombinase XerD	-0.243136	0.654544	5.93452	0.226326	310	292	294	327	281	123	55.217	52.064	50.568	54.449	52.804	22.371
RVBD_1705c	PPE family protein PPE22	-0.183964	0.654544	4.62148	0.237045	155	143	168	169	137	78	27.609	25.497	28.896	28.141	25.744	14.187
RVBD_1707	SulP family sulfate permease; K03321 sulfate permease, SulP family	0.173183	0.654544	8.72569	0.16199	1934	1816	1787	1970	1715	1993	344.483	323.796	307.363	328.028	322.272	362.49
RVBD_1709	segregation and condensation protein ScpA; K05896 segregation and condensation protein A	-0.1814	0.654544	6.16903	0.0623474	392	354	358	346	275	268	69.823	63.119	61.576	57.613	51.676	48.744
RVBD_1710	segregation and condensation protein ScpB; K06024 segregation and condensation protein B	-0.266001	0.654544	6.41744	0.0762834	438	389	396	404	361	192	78.016	69.359	68.112	67.271	67.837	34.921
RVBD_1713	GTP-binding protein EngA; K03977 GTP-binding protein	-0.197286	0.654544	6.88092	0.161586	443	390	423	423	379	220	78.907	69.538	72.756	70.435	71.219	40.014
RVBD_1714	oxidoreductase	0.510771	0.654544	4.12217	0.0148111	35	43	38	53	55	43	6.234	7.667	6.536	8.825	10.335	7.821
RVBD_1716	arylformamidase	0.342845	0.654544	3.08864	0.140754	31	23	38	47	27	33	5.522	4.101	6.536	7.826	5.074	6.002
RVBD_1717	hypothetical protein	-0.760241	0.654544	1.80618	0.0614632	12	17	16	11	12	3	2.137	3.031	2.752	1.832	2.255	0.546
RVBD_1722	carboxylase	-0.23691	0.654544	5.44647	0.213733	189	211	185	207	183	83	33.665	37.622	31.82	34.468	34.388	15.096
RVBD_1725c	hypothetical protein	-0.356956	0.654544	4.45448	0.164433	113	105	118	126	96	37	20.127	18.722	20.296	20.98	18.04	6.73
RVBD_1730c	penicillin-binding protein	0.108795	0.654544	5.78594	0.231919	378	331	383	388	363	321	67.329	59.018	65.876	64.607	68.213	58.384
RVBD_1731	succinate-semialdehyde dehydrogenase GabD2; K00135 succinate-semialdehyde dehydrogenase / glutarate-semialdehyde dehydrogenase [EC:1.2.1.16 1.2.1.79 1.2.1.20]	0.108293	0.654544	6.99408	0.227155	605	522	551	615	525	508	107.762	93.074	94.772	102.405	98.655	92.396
RVBD_1736c	nitrate reductase NarX	-0.206598	0.654544	7.67538	0.226781	2314	2117	2199	2458	2086	1004	412.168	377.465	378.227	409.286	391.988	182.609
RVBD_1737c	nitrate/nitrite transporter NarK2; K02575 MFS transporter, NNP family, nitrate/nitrite transporter	-0.282924	0.654544	7.35091	0.118518	1716	1387	1426	1550	1368	649	305.653	247.305	245.271	258.093	257.066	118.041
RVBD_1738	hypothetical protein	0.4482	0.654544	8.88065	0.100529	6425	7148	7249	7350	6830	12504	1144.42	1274.5	1246.83	1223.86	1283.45	2274.25
RVBD_1741	toxin VapC34	0.426172	0.654544	4.13855	0.0851097	68	68	53	70	70	97	12.112	12.125	9.116	11.656	13.154	17.643
RVBD_1743	transmembrane serine/threonine-protein kinase E PknE; K08884 serine/threonine protein kinase, bacterial [EC:2.7.11.1]	-0.129096	0.654544	7.32777	0.195617	1106	1071	1042	1134	986	620	197	190.961	179.224	188.824	185.283	112.767
RVBD_1745c	isopentenyl-diphosphate delta-isomerase Idi; K01823 isopentenyl-diphosphate delta-isomerase [EC:5.3.3.2]	-0.276084	0.654544	3.12599	0.176035	42	39	38	30	39	22	7.481	6.954	6.536	4.995	7.329	4.001
RVBD_1753c	PPE family protein PPE24	0.353098	0.654544	4.48248	0.14159	104	127	136	140	113	188	18.524	22.644	23.392	23.312	21.234	34.194
RVBD_1754c	hypothetical protein	0.243872	0.654544	5.15779	0.0822414	197	179	200	210	201	213	35.09	31.916	34.4	34.967	37.771	38.741
RVBD_1760	diacylglycerol acyltransferase	0.222622	0.654544	6.00276	0.0428347	254	225	250	294	249	233	45.242	40.118	43	48.954	46.79	42.378
RVBD_1765c	hypothetical protein	-0.357492	0.654544	4.39148	0.0499831	157	141	185	165	116	72	27.965	25.141	31.82	27.474	21.798	13.095
RVBD_1767	alkylhydroperoxidase AhpD family core domain-containing protein	-0.359417	0.654544	6.02577	0.0085112	742	553	714	616	466	355	132.165	98.601	122.808	102.571	87.568	64.568
RVBD_1772	hypothetical protein	0.159916	0.654544	5.97179	0.189753	307	295	321	343	282	318	54.683	52.599	55.212	57.114	52.992	57.838
RVBD_1774	oxidoreductase	-0.447547	0.654544	5.48546	0.184598	187	178	207	226	170	46	33.308	31.738	35.604	37.632	31.945	8.367
RVBD_1776c	transcriptional regulator	0.403093	0.654544	3.71522	0.0202015	86	80	99	108	102	111	15.318	14.264	17.028	17.983	19.167	20.189
RVBD_1777	cytochrome P450 144 Cyp144	0.347219	0.654544	3.45374	0.179656	59	29	66	72	55	44	10.509	5.171	11.352	11.989	10.335	8.003
RVBD_1779c	integral membrane protein	-0.189323	0.654544	8.81525	0.222395	2483	2223	2292	2608	2146	1123	442.271	396.365	394.223	434.263	403.262	204.253
RVBD_1781c	4-alpha-glucanotransferase MalQ; K00705 4-alpha-glucanotransferase [EC:2.4.1.25]	-0.202857	0.654544	5.63289	0.231005	324	301	325	335	300	148	57.711	53.669	55.9	55.781	56.374	26.918
RVBD_1782	ESX-5 secretion system protein EccB5	0.303492	0.654544	8.71148	0.0325275	2193	2149	2317	2442	2348	2673	390.616	383.17	398.523	406.622	441.221	486.169
RVBD_1788	PE family protein PE18	-0.324198	0.654544	2.08236	0.221369	19	20	14	11	18	10	3.384	3.566	2.408	1.832	3.382	1.819
RVBD_1790	PPE family protein PPE27	0.210057	0.654544	4.56944	0.112308	102	105	96	139	103	81	18.168	18.722	16.512	23.145	19.355	14.732
RVBD_1791	PE family protein PE19	0.180742	0.654544	7.15368	0.186363	890	994	993	970	984	1010	158.526	177.232	170.796	161.517	184.907	183.7
RVBD_1792	ESAT-6-like protein EsxK	0.426091	0.654544	4.84769	0.0315912	261	363	348	360	401	426	46.489	64.724	59.856	59.944	75.353	77.482
RVBD_1793	ESAT-6 like protein EsxN	0.331068	0.654544	7.35196	0.0369663	1116	1202	1262	1297	1320	1485	198.781	214.319	217.063	215.966	248.046	270.094
RVBD_1794	hypothetical protein	0.249311	0.654544	8.18266	0.0815124	1499	1494	1536	1629	1520	1753	267.001	266.383	264.191	271.248	285.629	318.838
RVBD_1798	ESX-5 secretion system protein EccA5	0.250957	0.654544	7.47382	0.0539015	1037	1043	1058	1162	1049	1191	184.71	185.969	181.976	193.487	197.121	216.621
RVBD_1801	PPE family protein PPE29	-0.495503	0.654544	4.42012	0.0609496	117	88	95	97	76	32	20.84	15.691	16.34	16.152	14.281	5.82
RVBD_1810	hypothetical protein	0.147397	0.654544	6.99348	0.219659	1459	1432	1392	1519	1329	1469	259.876	255.328	239.423	252.932	249.737	267.184
RVBD_1812c	NADH dehydrogenase-like protein; K03885 NADH dehydrogenase [EC:1.6.99.3]	-0.140697	0.654544	7.4764	0.211506	848	745	766	868	676	449	151.045	132.835	131.752	144.532	127.03	81.665
RVBD_1814	C-5 sterol desaturase Erg3	0.17152	0.654544	6.19208	0.075727	521	526	507	601	508	488	92.8	93.787	87.204	100.074	95.46	88.758
RVBD_1819c	drug-transport transmembrane ABC transporter ATP-binding protein BacA; K02471 putative ATP-binding cassette transporter	0.164049	0.654544	6.71656	0.104425	1187	1116	1206	1280	1132	1163	211.428	198.985	207.431	213.135	212.718	211.528
RVBD_1821	preprotein translocase ATPase subunit SecA2; K03070 preprotein translocase subunit SecA	0.137422	0.654544	9.30161	0.173031	3801	3669	3656	4033	3400	3691	677.032	654.189	628.83	671.542	638.906	671.325
RVBD_1825	hypothetical protein	0.147062	0.654544	5.65326	0.154185	283	302	265	337	272	250	50.408	53.847	45.58	56.114	51.112	45.47
RVBD_1827	FHA domain-containing protein GarA	0.298773	0.654544	9.03168	0.105024	3586	3802	3841	3844	3779	5026	638.736	677.903	660.65	640.072	710.125	914.137
RVBD_1832	glycine dehydrogenase GcvB; K00281 glycine dehydrogenase [EC:1.4.4.2]	-0.0727701	0.654544	9.11495	0.234668	4402	4121	4453	4489	3783	3039	784.082	734.782	765.914	747.472	710.877	552.738
RVBD_1838c	toxin VapC13	0.303294	0.654544	4.17745	0.062327	127	101	119	148	114	130	22.621	18.008	20.468	24.644	21.422	23.645
RVBD_1841c	hypothetical protein	-0.225963	0.654544	6.43277	0.115248	510	479	521	536	440	243	90.841	85.407	89.612	89.25	82.682	44.197
RVBD_1842c	hypothetical protein	-0.220304	0.654544	7.4502	0.142063	1054	911	923	1051	841	459	187.738	162.433	158.756	175.004	158.035	83.484
RVBD_1844c	6-phosphogluconate dehydrogenase Gnd1; K00033 6-phosphogluconate dehydrogenase [EC:1.1.1.44]	0.0997951	0.654544	8.01043	0.175494	1646	1563	1635	1803	1493	1435	293.185	278.686	281.219	300.221	280.555	261
RVBD_1845c	ensor-transducer protein BlaR	-0.970473	0.654544	8.36387	0.106157	2290	1812	1967	2281	1662	194	407.894	323.083	338.323	379.814	312.312	35.285
RVBD_1846c	transcriptional regulator BlaI	0.282011	0.654544	8.76049	0.165821	3537	3388	3775	3620	3346	5034	630.008	604.086	649.298	602.773	628.759	915.592
RVBD_1851	urease accessory protein UreF; K03188 urease accessory protein	-0.383492	0.654544	3.99425	0.169003	65	48	50	51	49	19	11.578	8.558	8.6	8.492	9.208	3.456
RVBD_1853	urease accessory protein UreD; K03190 urease accessory protein	-0.391598	0.654544	5.50827	0.0931305	180	144	139	153	133	54	32.062	25.675	23.908	25.476	24.993	9.822
RVBD_1856c	oxidoreductase	-0.21209	0.654544	7.74836	0.125288	817	804	792	804	757	399	145.524	143.355	136.224	133.876	142.251	72.571
RVBD_1861	transmembrane protein	0.491318	0.654544	3.76875	0.0107731	62	81	55	86	86	79	11.043	14.442	9.46	14.32	16.161	14.369
RVBD_1864c	hypothetical protein	0.26816	0.654544	4.98904	0.0277871	193	181	169	218	198	180	34.377	32.273	29.068	36.3	37.207	32.739
RVBD_1865c	oxidoreductase	0.214179	0.654544	4.51424	0.198542	131	163	136	184	123	151	23.334	29.063	23.392	30.638	23.113	27.464
RVBD_1870c	hypothetical protein	-0.225171	0.654544	8.64133	0.00388585	2046	1927	2033	1789	1679	1241	364.432	343.587	349.675	297.89	315.507	225.715
RVBD_1872c	l-lactate dehydrogenase LldD2; K00101 L-lactate dehydrogenase (cytochrome) [EC:1.1.2.3]	-0.119439	0.654544	12.2106	0.177365	16456	15939	16609	16668	15495	9793	2931.13	2841.95	2856.74	2775.42	2911.72	1781.17
RVBD_1873	hypothetical protein	-0.808669	0.654544	2.10706	0.00235544	30	32	29	17	21	10	5.344	5.706	4.988	2.831	3.946	1.819
RVBD_1880c	cytochrome P450 140 Cyp140	0.123087	0.654544	7.42073	0.133315	1317	1335	1372	1441	1325	1220	234.583	238.033	235.983	239.944	248.985	221.896
RVBD_1881c	lipoprotein LppE	0.240188	0.654544	5.13216	0.219952	277	301	286	295	277	372	49.339	53.669	49.192	49.121	52.052	67.66
RVBD_1886c	secreted antigen 85-B FbpB; K18851 diacylglycerol O-acyltransferase / trehalose O-mycolyltransferase [EC:2.3.1.20 2.3.1.122]	0.111962	0.654544	9.08714	0.126465	3514	3463	3386	3704	3469	3014	625.912	617.459	582.391	616.76	651.872	548.191
RVBD_1890c	hypothetical protein	0.312446	0.654544	3.76216	0.089368	106	119	92	131	101	129	18.881	21.218	15.824	21.813	18.979	23.463
RVBD_1891	hypothetical protein	-0.163103	0.654544	7.43357	0.056883	1032	972	1014	1023	879	593	183.819	173.309	174.408	170.342	165.176	107.856
RVBD_1901	cinA-like protein CinA; K03742 nicotinamide-nucleotide amidase [EC:3.5.1.42]	-0.0979562	0.654544	7.49031	0.184283	845	814	822	829	735	561	150.511	145.138	141.384	138.038	138.116	102.036
RVBD_1904	anti-anti-sigma factor	-0.280517	0.654544	7.68438	0.0269316	1277	1156	1134	1138	997	604	227.459	206.117	195.048	189.491	187.35	109.856
RVBD_1906c	hypothetical protein	0.180852	0.654544	7.98225	0.0745834	1851	1865	1987	2075	1942	1850	329.699	332.533	341.763	345.512	364.928	336.481
RVBD_1912c	oxidoreductase	0.294678	0.654544	6.42859	0.0327047	374	405	406	440	441	446	66.617	72.212	69.832	73.265	82.87	81.119
RVBD_1916	isocitrate lyase AceAb; K01637 isocitrate lyase [EC:4.1.3.1]	0.180118	0.654544	7.21288	0.139679	1256	1207	1216	1332	1154	1311	223.718	215.21	209.151	221.794	216.852	238.447
RVBD_1917c	PPE family protein PPE34	0.393872	0.654544	4.9795	0.0710618	191	194	197	225	202	284	34.021	34.591	33.884	37.465	37.959	51.654
RVBD_1918c	PPE family protein PPE35	0.249365	0.654544	6.76685	0.161664	504	499	571	564	485	681	89.772	88.973	98.212	93.913	91.138	123.861
RVBD_1919c	hypothetical protein	0.148662	0.654544	6.1314	0.0949853	538	590	540	625	598	465	95.828	105.198	92.88	104.07	112.372	84.575
RVBD_1923	lipase LipD	0.118951	0.654544	7.77455	0.153745	1156	1054	1089	1177	1067	1013	205.906	187.93	187.308	195.984	200.504	184.246
RVBD_1924c	hypothetical protein	-0.292499	0.654544	5.35671	0.0938942	217	212	256	197	227	103	38.652	37.8	44.032	32.803	42.656	18.734
RVBD_1926c	immunogenic protein MPT63	0.274791	0.654544	5.79792	0.0182823	547	546	570	635	602	597	97.431	97.353	98.04	105.735	113.124	108.583
RVBD_1928c	oxidoreductase	0.264438	0.654544	4.57561	0.131029	110	115	118	124	117	139	19.593	20.505	20.296	20.647	21.986	25.282
RVBD_1929c	hypothetical protein	-0.195896	0.654544	7.37954	0.0459645	1028	1051	1125	1007	957	619	183.107	187.395	193.5	167.677	179.833	112.585
RVBD_1937	oxidoreductase	0.204258	0.654544	5.44661	0.0538046	176	154	181	199	199	141	31.349	27.458	31.132	33.136	37.395	25.645
RVBD_1942c	toxin MazF5; K07171 mRNA interferase MazF [EC:3.1.-.-]	-0.174035	0.654544	5.2178	0.131835	288	312	358	314	237	224	51.298	55.63	61.576	52.285	44.536	40.741
RVBD_1944c	hypothetical protein	0.196853	0.654544	4.67916	0.186109	101	84	95	128	96	72	17.99	14.977	16.34	21.314	18.04	13.095
RVBD_1946c	lipoprotein LppG	-0.347903	0.654544	3.54457	0.0877663	55	67	60	57	47	28	9.797	11.946	10.32	9.491	8.832	5.093
RVBD_1948c	hypothetical protein	0.453739	0.654544	2.81221	0.171089	47	67	76	66	64	120	8.372	11.946	13.072	10.99	12.026	21.826
RVBD_1950c	hypothetical protein	0.530361	0.654544	5.15412	0.0673759	146	158	163	179	168	302	26.005	28.172	28.036	29.806	31.569	54.928
RVBD_1951c	hypothetical protein	-0.617168	0.654544	4.98062	0.0642803	161	168	138	155	121	36	28.677	29.955	23.736	25.809	22.738	6.548
RVBD_1954c	hypothetical protein	0.472037	0.654544	2.21459	0.135222	27	33	33	45	31	44	4.809	5.884	5.676	7.493	5.825	8.003
RVBD_1955	toxin	0.337458	0.654544	3.84538	0.136938	103	101	109	108	114	148	18.346	18.008	18.748	17.983	21.422	26.918
RVBD_1958c	hypothetical protein	0.389453	0.654544	2.32956	0.171279	26	20	33	29	30	36	4.631	3.566	5.676	4.829	5.637	6.548
RVBD_1960c	antitoxin ParD1; K07746 hypothetical protein	-0.189809	0.654544	3.97684	0.145356	168	180	198	172	154	112	29.924	32.094	34.056	28.64	28.939	20.371
RVBD_1962A	antitoxin VapB35	0.488161	0.654544	4.05337	0.133103	87	91	119	93	120	194	15.496	16.225	20.468	15.486	22.55	35.285
RVBD_1970	MCE-family lipoprotein LprM; K02067 phospholipid/cholesterol/gamma-HCH transport system substrate-binding protein	-0.406006	0.654544	2.1668	0.093092	33	33	33	32	20	17	5.878	5.884	5.676	5.328	3.758	3.092
RVBD_1976c	hypothetical protein	0.313482	0.654544	5.09113	0.0712207	252	307	311	314	321	351	44.886	54.739	53.492	52.285	60.32	63.84
RVBD_1980c	immunogenic protein MPT64	0.274901	0.654544	7.52892	0.162401	1831	2095	2015	1988	1931	2671	326.137	373.542	346.579	331.026	362.861	485.806
RVBD_1983	PE-PGRS family protein PE_PGRS35	0.206514	0.654544	6.20998	0.116533	524	450	459	527	486	493	93.335	80.236	78.948	87.752	91.326	89.668
RVBD_2001	hypothetical protein	0.417757	0.654544	4.09415	0.0315493	92	103	94	117	111	127	16.387	18.365	16.168	19.482	20.858	23.099
RVBD_2005c	universal stress protein	0.205421	0.654544	7.1214	0.0993757	2052	2074	2100	2255	2216	2044	365.501	369.798	361.199	375.484	416.416	371.766
RVBD_2010	toxin VapC15	-0.35579	0.654544	6.11573	0.00236097	558	547	639	486	445	318	99.391	97.531	109.908	80.925	83.622	57.838
RVBD_2011c	hypothetical protein	-0.442849	0.654544	4.15459	0.0401999	163	115	155	123	103	66	29.033	20.505	26.66	20.481	19.355	12.004
RVBD_2016	hypothetical protein	0.248616	0.654544	5.32873	0.227868	299	284	364	359	265	421	53.258	50.638	62.608	59.778	49.797	76.572
RVBD_2017	transcriptional regulator	0.247868	0.654544	5.07661	0.126604	199	210	249	246	208	262	35.446	37.443	42.828	40.962	39.086	47.653
RVBD_2018	hypothetical protein	0.14122	0.654544	5.82785	0.169953	374	331	352	378	345	339	66.617	59.018	60.544	62.941	64.83	61.658
RVBD_2020c	hypothetical protein	0.38021	0.654544	4.73975	0.0506297	182	158	184	218	173	240	32.418	28.172	31.648	36.3	32.509	43.652
RVBD_2023A	hypothetical protein	0.613429	0.654544	2.78281	0.0773265	78	69	87	84	93	180	13.893	12.303	14.964	13.987	17.476	32.739
RVBD_2024c	hypothetical protein	0.162434	0.654544	7.20532	0.0372402	630	573	608	746	591	519	112.215	102.167	104.576	124.218	111.057	94.397
RVBD_2027c	two-component system sensor histidine kinase DosT	0.137646	0.654544	6.44806	0.230978	397	419	394	426	388	400	70.713	74.708	67.768	70.934	72.91	72.753
RVBD_2029c	6-phosphofructokinase PfkB; K16370 6-phosphofructokinase 2 [EC:2.7.1.11]	-0.164581	0.654544	6.53261	0.167614	1177	980	1064	1140	941	596	209.647	174.736	183.008	189.824	176.827	108.401
RVBD_2030c	erythromycin esterase	-0.186419	0.654544	9.2373	0.212867	8049	6588	7259	8495	5986	3808	1433.68	1174.65	1248.55	1414.52	1124.85	692.605
RVBD_2031c	heat shock protein HspX	0.331239	0.654544	8.61425	0.139791	4863	4465	5763	4999	5039	7400	866.195	796.117	991.234	832.393	946.896	1345.92
RVBD_2034	repressor protein ArsR	-0.580928	0.654544	4.3465	0.111438	93	72	84	94	65	17	16.565	12.838	14.448	15.652	12.214	3.092
RVBD_2035	hypothetical protein	0.274276	0.654544	4.36401	0.0653712	122	122	124	147	121	141	21.731	21.753	21.328	24.477	22.738	25.645
RVBD_2036	hypothetical protein	0.304423	0.654544	4.93918	0.0509492	201	182	208	232	205	231	35.802	32.451	35.776	38.631	38.522	42.015
RVBD_2039c	sugar-transport ABC transporter permease; K02026 multiple sugar transport system permease protein	-0.335567	0.654544	3.16182	0.071234	57	53	52	46	37	34	10.153	9.45	8.944	7.66	6.953	6.184
RVBD_2042c	hypothetical protein	-0.207874	0.654544	5.98828	0.146941	390	340	361	389	323	178	69.467	60.623	62.092	64.773	60.696	32.375
RVBD_2052c	hypothetical protein; K07047	-0.496871	0.654544	7.88151	0.110952	1709	1317	1453	1775	1122	416	304.406	234.823	249.915	295.559	210.839	75.663
RVBD_2053c	transmembrane protein FxsA; K07113 UPF0716 protein FxsA	-0.632354	0.654544	6.93454	0.116136	1469	1106	1332	1417	1131	249	261.657	197.202	229.103	235.947	212.53	45.289
RVBD_2055c	30S ribosomal protein S18 RpsR2; K02963 small subunit ribosomal protein S18	0.23009	0.654544	3.79401	0.206632	56	66	68	82	71	51	9.975	11.768	11.696	13.654	13.342	9.276
RVBD_2062c	cobalamin biosynthesis protein CobN; K02230 cobaltochelatase CobN [EC:6.6.1.2]	-0.191789	0.654544	7.88108	0.182923	1233	1148	1202	1256	1137	584	219.621	204.69	206.743	209.139	213.658	106.219
RVBD_2063	antitoxin MazE7	0.500888	0.654544	2.30029	0.182657	20	30	23	22	38	39	3.562	5.349	3.956	3.663	7.141	7.093
RVBD_2064	precorrin-3B synthase CobK; K02229 precorrin-3B synthase [EC:1.14.13.83]	-0.396852	0.654544	6.64982	0.154251	458	376	387	475	337	126	81.579	67.041	66.564	79.093	63.327	22.917
RVBD_2065	precorrin-8X methylmutase CobH; K06042 precorrin-8X/cobalt-precorrin-8 methylmutase [EC:5.4.99.61 5.4.99.60]	-0.400947	0.654544	6.12754	0.205253	264	238	248	300	226	66	47.024	42.436	42.656	49.954	42.468	12.004
RVBD_2067c	hypothetical protein	0.330112	0.654544	6.9031	0.164214	785	772	752	779	734	1219	139.824	137.649	129.344	129.713	137.929	221.714
RVBD_2070c	precorrin-6A reductase CobK; K05895 precorrin-6A/cobalt-precorrin-6A reductase [EC:1.3.1.54 1.3.1.106]	-0.450074	0.654544	4.78576	0.0665945	104	95	120	106	85	35	18.524	16.939	20.64	17.65	15.973	6.366
RVBD_2072c	precorrin-6Y C(5,15)-methyltransferase CobL; K00595 precorrin-6Y C5,15-methyltransferase (decarboxylating) [EC:2.1.1.132]	-0.293237	0.654544	5.17591	0.114387	132	128	116	139	97	55	23.512	22.823	19.952	23.145	18.228	10.003
RVBD_2073c	oxidoreductase	-0.39631	0.654544	5.0683	0.20454	133	105	107	134	103	31	23.69	18.722	18.404	22.313	19.355	5.638
RVBD_2078	hypothetical protein	0.278862	0.654544	3.72218	0.0524185	69	57	66	77	78	58	12.29	10.163	11.352	12.821	14.657	10.549
RVBD_2079	hypothetical protein	0.179116	0.654544	6.41655	0.167937	405	408	387	442	382	417	72.138	72.747	66.564	73.598	71.783	75.845
RVBD_2080	lipoprotein LppJ	0.260821	0.654544	5.37248	0.108035	274	240	273	280	265	321	48.805	42.792	46.956	46.623	49.797	58.384
RVBD_2082	hypothetical protein	0.147038	0.654544	6.53108	0.0837752	393	376	354	431	393	312	70.001	67.041	60.888	71.767	73.85	56.747
RVBD_2084	hypothetical protein	-0.166684	0.654544	5.69286	0.23643	216	198	233	241	188	111	38.474	35.304	40.076	40.129	35.328	20.189
RVBD_2089c	dipeptidase PepE	0.214031	0.654544	4.96159	0.160546	115	106	91	143	97	92	20.484	18.9	15.652	23.811	18.228	16.733
RVBD_2091c	membrane protein	0.204804	0.654544	9.1301	0.18642	4904	4753	4941	5155	4405	5802	873.498	847.468	849.85	858.369	827.759	1055.28
RVBD_2094c	sec-independent protein translocase membrane-bound protein TatA; K03116 sec-independent protein translocase protein TatA	0.259649	0.654544	7.28211	0.137353	1564	1593	1738	1597	1698	2062	278.579	284.035	298.935	265.919	319.077	375.04
RVBD_2095c	proteasome accessory factor C PafC; K13573 proteasome accessory factor C	-0.214407	0.654544	6.47765	0.177625	661	564	597	707	497	290	117.737	100.562	102.684	117.724	93.393	52.746
RVBD_2108	PPE family protein PPE36	0.780282	0.654544	5.11302	0.0756641	178	240	230	241	249	678	31.705	42.792	39.56	40.129	46.79	123.316
RVBD_2110c	proteasome beta subunit PrcB; K03433 proteasome beta subunit [EC:3.4.25.1]	-0.111514	0.654544	8.25068	0.107646	3898	3539	3867	3849	3373	2420	694.31	631.01	665.122	640.904	633.832	440.153
RVBD_2111c	prokaryotic ubiquitin-like protein Pup; K13570 prokaryotic ubiquitin-like protein Pup	-0.228833	0.654544	7.58026	0.173991	1961	1944	1818	2083	1739	870	349.292	346.619	312.695	346.844	326.782	158.237
RVBD_2113	membrane protein	-0.41718	0.654544	6.01617	0.125122	249	233	218	260	196	70	44.352	41.544	37.496	43.293	36.831	12.732
RVBD_2114	hypothetical protein	0.195867	0.654544	6.11242	0.152491	324	337	310	335	330	351	57.711	60.088	53.32	55.781	62.011	63.84
RVBD_2115c	mycobacterial proteasome ATPase Mpa; K13527 proteasome-associated ATPase	0.223503	0.654544	9.483	0.205875	13392	13065	13714	13632	12175	17065	2385.38	2329.51	2358.8	2269.89	2287.85	3103.81
RVBD_2116	lipoprotein LppK	0.255956	0.654544	6.03635	0.0969674	343	312	356	372	335	399	61.095	55.63	61.232	61.942	62.951	72.571
RVBD_2118c	RNA methyltransferase; K07442 tRNA (adenine57-N1/adenine58-N1)-methyltransferase [EC:2.1.1.219 2.1.1.220]	-0.312002	0.654544	6.11969	0.107789	308	280	279	294	262	115	54.861	49.924	47.988	48.954	49.233	20.916
RVBD_2119	exonuclease RecB	-0.228473	0.654544	4.81473	0.123898	171	142	154	154	126	87	30.458	25.319	26.488	25.643	23.677	15.824
RVBD_2120c	integral membrane protein	0.123752	0.654544	6.07233	0.20615	332	363	343	441	347	256	59.136	64.724	58.996	73.432	65.206	46.562
RVBD_2121c	ATP phosphoribosyltransferase HisG; K00765 ATP phosphoribosyltransferase [EC:2.4.2.17]	0.200704	0.654544	6.33563	0.114941	279	273	257	303	262	284	49.695	48.676	44.204	50.453	49.233	51.654
RVBD_2122c	phosphoribosyl-AMP pyrophosphatase HisE; K01523 phosphoribosyl-ATP pyrophosphohydrolase [EC:3.6.1.31]	0.325845	0.654544	3.98947	0.0803511	69	87	88	96	93	89	12.29	15.512	15.136	15.985	17.476	16.187
RVBD_2125	hypothetical protein	-0.236548	0.654544	7.67561	0.152644	1383	1182	1196	1351	1123	574	246.339	210.753	205.711	224.958	211.027	104.4
RVBD_2127	l-asparagine permease AnsP1; K11738 L-asparagine permease	0.114159	0.654544	8.16167	0.229749	2349	2565	2562	2557	2440	2338	418.403	457.344	440.663	425.771	458.509	425.239
RVBD_2128	transmembrane protein	0.230016	0.654544	5.87513	0.200303	541	580	566	602	504	727	96.363	103.415	97.352	100.24	94.708	132.228
RVBD_2132	hypothetical protein	0.259669	0.654544	5.81551	0.177142	246	228	236	263	212	316	43.817	40.653	40.592	43.793	39.838	57.475
RVBD_2133c	hypothetical protein	-0.15252	0.654544	6.77291	0.136441	657	640	641	688	543	384	117.024	114.113	110.252	114.56	102.037	69.843
RVBD_2138	lipoprotein LppL	0.376848	0.654544	8.68959	0.129698	2424	2306	2584	2623	2242	4031	431.762	411.164	444.447	436.761	421.302	733.165
RVBD_2143	hypothetical protein	-0.341299	0.654544	6.59978	0.0480768	522	496	451	487	406	208	92.978	88.438	77.572	81.091	76.293	37.831
RVBD_2147c	cell division protein sepF; K09772 cell division inhibitor SepF	0.216841	0.654544	7.60611	0.0945889	1342	1370	1355	1432	1409	1456	239.036	244.273	233.059	238.445	264.77	264.82
RVBD_2148c	alanine racemase domain-containing protein; K06997	0.183219	0.654544	5.63605	0.167487	294	287	296	320	282	308	52.367	51.173	50.912	53.284	52.992	56.02
RVBD_2150c	cell division protein FtsZ; K03531 cell division protein FtsZ	0.195648	0.654544	8.99368	0.0317747	1705	1658	1694	1867	1738	1656	303.694	295.624	291.367	310.878	326.594	301.196
RVBD_2151c	cell division protein FtsQ; K03589 cell division protein FtsQ	-0.177327	0.654544	5.63808	0.0870416	343	329	303	330	242	219	61.095	58.661	52.116	54.949	45.475	39.832
RVBD_2153c	undecaprenyldiphospho-muramoylpentapeptide beta-N-acetylglucosaminyltransferase; K02563 UDP-N-acetylglucosamine--N-acetylmuramyl-(pentapeptide) pyrophosphoryl-undecaprenol N-acetylglucosamine transferase [EC:2.4.1.227]	-0.403261	0.654544	7.09136	0.228332	505	450	402	556	397	122	89.95	80.236	69.144	92.581	74.602	22.19
RVBD_2154c	cell division protein FtsW; K03588 cell division protein FtsW	-0.215984	0.654544	7.26534	0.237279	750	574	689	712	647	294	133.59	102.345	118.508	118.556	121.58	53.473
RVBD_2157c	UDP-N-acetylmuramoylalanyl-D-glutamyl-2,6-diaminopimelate-D-alanyl-D-alanyl ligase MurF; K01929 UDP-N-acetylmuramoyl-tripeptide--D-alanyl-D-alanine ligase [EC:6.3.2.10]	-0.390976	0.654544	7.03164	0.17257	538	420	477	546	422	144	95.828	74.887	82.044	90.915	79.3	26.191
RVBD_2158c	UDP-N-acetylmuramoylalanyl-D-glutamate-2,6-diaminopimelate ligase MurE; K01928 UDP-N-acetylmuramoyl-L-alanyl-D-glutamate--2,6-diaminopimelate ligase [EC:6.3.2.13]	-0.294665	0.654544	8.79004	0.213505	1519	1272	1400	1739	1165	522	270.563	226.8	240.799	289.564	218.919	94.942
RVBD_2159c	alkylhydroperoxidase AhpD family core domain-containing protein	-0.50615	0.654544	7.70636	0.16311	1122	999	1003	1239	918	236	199.85	178.123	172.516	206.308	172.505	42.924
RVBD_2161c	hypothetical protein	-0.353222	0.654544	9.49368	0.17911	2805	2450	2457	2973	2295	867	499.625	436.839	422.603	495.04	431.262	157.691
RVBD_2164c	cell division protein, QLB complex	-0.237582	0.654544	8.13348	0.115775	799	688	761	794	663	349	142.317	122.672	130.892	132.21	124.587	63.477
RVBD_2165c	ribosomal RNA small subunit methyltransferase H; K03438 16S rRNA (cytosine1402-N4)-methyltransferase [EC:2.1.1.199]	-0.185026	0.654544	7.87952	0.210727	916	1075	1094	1057	981	515	163.157	191.674	188.168	176.003	184.343	93.669
RVBD_2175c	regulatory protein	-0.223931	0.654544	5.30294	0.0792782	207	218	237	208	194	121	36.871	38.87	40.764	34.634	36.455	22.008
RVBD_2177c	transposase	0.28848	0.654544	3.73997	0.132273	29	38	39	46	43	29	5.165	6.775	6.708	7.66	8.08	5.275
RVBD_2181	alpha-1,2-mannosyltransferase; K13671 alpha-1,2-mannosyltransferase [EC:2.4.1.-]	-0.186357	0.654544	8.56233	0.149866	1330	1187	1329	1372	1165	653	236.899	211.644	228.587	228.454	218.919	118.769
RVBD_2182c	1-acylglycerol-3-phosphate O-acyltransferase; K00655 1-acyl-sn-glycerol-3-phosphate acyltransferase [EC:2.3.1.51]	0.233474	0.654544	8.71405	0.228513	4195	3971	4123	4158	3664	5489	747.211	708.036	709.154	692.356	688.515	998.348
RVBD_2184c	arsenite-transporting ATPase; K01551 arsenite-transporting ATPase [EC:3.6.3.16]	-0.249787	0.654544	7.66536	0.157521	1067	996	991	1074	952	442	190.053	177.589	170.452	178.834	178.894	80.392
RVBD_2185c	hypothetical protein	0.428188	0.654544	7.35327	0.102193	1095	1334	1250	1287	1244	2114	195.041	237.855	214.999	214.301	233.764	384.498
RVBD_2186c	hypothetical protein	0.220387	0.654544	5.43747	0.0684742	275	304	302	318	324	293	48.983	54.204	51.944	52.951	60.884	53.291
RVBD_2187	long-chain-fatty-acid-CoA ligase FadD15; K01897 long-chain acyl-CoA synthetase [EC:6.2.1.3]	0.127279	0.654544	7.89057	0.150657	1209	1145	1178	1279	1108	1123	215.346	204.156	202.615	212.969	208.208	204.253
RVBD_2189c	hypothetical protein	-0.46802	0.654544	6.58545	0.124889	598	519	500	587	472	146	106.515	92.539	86	97.742	88.695	26.555
RVBD_2190c	hypothetical protein	-0.179932	0.654544	9.97742	0.113697	6547	5962	6091	6670	5429	3346	1166.15	1063.04	1047.65	1110.63	1020.18	608.576
RVBD_2191	exonuclease, DNA polymerase III, epsilon subunit; K02342 DNA polymerase III subunit epsilon [EC:2.7.7.7]	-0.210882	0.654544	5.83667	0.17025	238	176	228	226	181	108	42.392	31.381	39.216	37.632	34.012	19.643
RVBD_2192c	anthranilate phosphoribosyltransferase TrpD; K00766 anthranilate phosphoribosyltransferase [EC:2.4.2.18]	-0.322473	0.654544	6.74021	0.164983	457	365	398	447	361	148	81.401	65.08	68.456	74.431	67.837	26.918
RVBD_2195	Rieske iron-sulfur protein QcrA; K03890 ubiquinol-cytochrome c reductase iron-sulfur subunit	0.138678	0.654544	9.26458	0.215287	4654	4576	4918	4760	4552	4815	828.968	815.909	845.894	792.596	855.382	875.76
RVBD_2198c	membrane protein MmpS3	0.326019	0.654544	7.72963	0.10334	900	911	984	1019	888	1335	160.308	162.433	169.248	169.676	166.867	242.812
RVBD_2200c	transmembrane cytochrome C oxidase subunit II CtaC; K02275 cytochrome c oxidase subunit II [EC:1.9.3.1]	0.282473	0.654544	8.7334	0.110823	2440	2873	2792	2719	2842	3408	434.611	512.261	480.223	452.746	534.05	619.852
RVBD_2204c	iron-sulfur cluster assembly accessory protein	0.320924	0.654544	8.79588	0.128211	7337	7685	7892	7914	7286	11170	1306.86	1370.25	1357.42	1317.78	1369.14	2031.62
RVBD_2205c	glycerate kinase; K00865 glycerate kinase [EC:2.7.1.31]	-0.216201	0.654544	6.57346	0.221542	527	541	541	553	535	238	93.869	96.461	93.052	92.081	100.534	43.288
RVBD_2206	transmembrane protein	0.195235	0.654544	7.89997	0.115623	2126	2049	1976	2342	1864	2209	378.682	365.34	339.871	389.971	350.271	401.776
RVBD_2207	nicotinate-nucleotide-dimethylbenzimidazol phosphoribosyltransferase CobT; K00768 nicotinate-nucleotide--dimethylbenzimidazole phosphoribosyltransferase [EC:2.4.2.21]	-0.207588	0.654544	7.68768	0.163976	1689	1326	1247	1582	1132	743	300.844	236.428	214.483	263.422	212.718	135.138
RVBD_2208	cobalamin 5'-phosphate synthase CobS; K02233 adenosylcobinamide-GDP ribazoletransferase [EC:2.7.8.26]	-0.648249	0.654544	5.97307	0.129693	525	429	400	509	383	79	93.513	76.491	68.8	84.755	71.971	14.369
RVBD_2209	integral membrane protein	0.307523	0.654544	7.32766	0.219635	1287	1388	1490	1407	1229	2218	229.24	247.483	256.279	234.282	230.946	403.413
RVBD_2216	cell division inhibitor Cdi; K07071	-0.178621	0.654544	7.63484	0.144043	1189	1006	1196	1179	1031	595	211.784	179.372	205.711	196.317	193.739	108.22
RVBD_2217	lipoate biosynthesis protein B LipB; K03801 lipoyl(octanoyl) transferase [EC:2.3.1.181]	-0.369987	0.654544	8.16863	0.0750541	1943	1578	1721	1858	1441	664	346.086	281.36	296.011	309.379	270.783	120.769
RVBD_2218	lipoate biosynthesis protein A LipA; K03644 lipoic acid synthetase [EC:2.8.1.8]	-0.150178	0.654544	7.74638	0.181703	1804	1663	1748	1861	1588	956	321.327	296.516	300.655	309.879	298.407	173.879
RVBD_2220	glutamine synthetase GlnA1; K01915 glutamine synthetase [EC:6.3.1.2]	0.42665	0.654544	9.04569	0.0862731	3311	3417	3405	3515	3528	5665	589.754	609.257	585.659	585.289	662.959	1030.36
RVBD_2221c	glutamate-ammonia-ligase adenylyltransferase GlnE; K00982 glutamate-ammonia-ligase adenylyltransferase [EC:2.7.7.42]	-0.293465	0.654544	8.49302	0.198141	1874	1689	1706	2028	1603	654	333.796	301.152	293.431	337.686	301.225	118.951
RVBD_2223c	exported protease	-0.114224	0.654544	6.80169	0.190202	568	555	521	569	487	343	101.172	98.957	89.612	94.745	91.514	62.385
RVBD_2226	hypothetical protein	-0.257668	0.654544	8.00203	0.108633	1028	996	1014	1113	864	456	183.107	177.589	174.408	185.328	162.357	82.938
RVBD_2229c	hypothetical protein; K07164	-0.191706	0.654544	5.59963	0.191956	220	212	258	222	210	126	39.186	37.8	44.376	36.966	39.462	22.917
RVBD_2231Ac	toxin VapC16	-0.778454	0.654544	0.301592	0.235064	11	6	2	2	4	2	1.959	1.07	0.344	0.333	0.752	0.364
RVBD_2232	protein tyrosine kinase transcriptional regulator PtkA	-0.365694	0.654544	5.45381	0.127559	238	247	254	274	203	86	42.392	44.041	43.688	45.624	38.146	15.642
RVBD_2234	phosphotyrosine protein phosphatase PtpA; K01104 protein-tyrosine phosphatase [EC:3.1.3.48]	-0.200908	0.654544	4.85311	0.160954	140	133	119	104	109	98	24.937	23.714	20.468	17.317	20.483	17.824
RVBD_2235	transmembrane protein	-0.252657	0.654544	6.375	0.0269254	474	443	431	437	368	243	84.429	78.988	74.132	72.766	69.152	44.197
RVBD_2239c	hypothetical protein	0.345338	0.654544	6.75732	0.0493189	448	488	561	522	587	632	79.798	87.011	96.492	86.919	110.305	114.949
RVBD_2240c	hypothetical protein	0.132125	0.654544	7.26434	0.184998	437	336	385	471	386	303	77.838	59.909	66.22	78.427	72.535	55.11
RVBD_2242	hypothetical protein	-0.176489	0.654544	5.93869	0.0962387	436	416	394	424	340	252	77.66	74.174	67.768	70.601	63.891	45.834
RVBD_2244	meromycolate extension acyl carrier protein AcpM; K02078 acyl carrier protein	0.485315	0.654544	7.75558	0.136004	2122	2390	2410	2377	2181	4862	377.969	426.141	414.519	395.799	409.839	884.308
RVBD_2247	propionyl-CoA carboxylase beta chain 6 AccD6; K18472 acetyl/propionyl-CoA carboxylase carboxyl transferase subunit [EC:6.4.1.2 6.4.1.3]	-0.124673	0.654544	9.42811	0.134262	2619	2393	2507	2586	2241	1552	466.495	426.676	431.203	430.6	421.114	282.28
RVBD_2250c	transcriptional regulator	0.299292	0.654544	3.21839	0.173359	41	27	32	55	31	28	7.303	4.814	5.504	9.158	5.825	5.093
RVBD_2253	secreted protein	0.353091	0.654544	2.29954	0.221245	30	44	40	45	36	54	5.344	7.845	6.88	7.493	6.765	9.822
RVBD_2259	s-nitrosomycothiol reductase MscR; K00153 S-(hydroxymethyl)mycothiol dehydrogenase [EC:1.1.1.306]	0.125984	0.654544	7.10485	0.109708	637	626	578	692	624	517	113.462	111.617	99.416	115.226	117.258	94.033
RVBD_2268c	cytochrome P450 128 Cyp128	-0.278815	0.654544	4.12947	0.14178	136	130	126	134	102	65	24.224	23.179	21.672	22.313	19.167	11.822
RVBD_2270	lipoprotein LppN	-0.277384	0.654544	3.32043	0.0628577	88	81	98	83	74	46	15.675	14.442	16.856	13.82	13.906	8.367
RVBD_2271	hypothetical protein	0.371767	0.654544	6.21259	0.142243	428	523	469	495	463	778	76.235	93.252	80.668	82.423	87.004	141.504
RVBD_2273	transmembrane protein	-0.578438	0.654544	3.10685	0.0518625	26	30	32	30	18	9	4.631	5.349	5.504	4.995	3.382	1.637
RVBD_2274A	antitoxin MazE8	-0.391972	0.654544	1.2989	0.189936	16	25	27	13	21	13	2.85	4.458	4.644	2.165	3.946	2.364
RVBD_2274c	toxin MazF8	-0.334156	0.654544	3.59366	0.0666712	56	62	71	49	57	32	9.975	11.055	12.212	8.159	10.711	5.82
RVBD_2280	glycolate oxidase subunit GlcD; K00104 glycolate oxidase [EC:1.1.3.15]	0.141087	0.654544	8.76403	0.177041	2555	2811	2763	2758	2729	2636	455.095	501.206	475.235	459.24	512.816	479.44
RVBD_2286c	hypothetical protein	0.181987	0.654544	4.69366	0.154171	178	151	177	211	153	162	31.705	26.924	30.444	35.134	28.751	29.465
RVBD_2287	membrane transporter YjcE; K03316 monovalent cation:H+ antiporter, CPA1 family	-0.185112	0.654544	5.14992	0.104954	158	150	160	168	122	91	28.143	26.745	27.52	27.974	22.925	16.551
RVBD_2288	hypothetical protein	0.345353	0.654544	4.82287	0.0662228	101	114	108	132	105	143	17.99	20.326	18.576	21.98	19.731	26.009
RVBD_2289	CDP-diacylglycerol pyrophosphatase Cdh; K01521 CDP-diacylglycerol pyrophosphatase [EC:3.6.1.26]	0.325326	0.654544	6.36617	0.1811	472	533	542	561	454	822	84.072	95.035	93.224	93.413	85.313	149.507
RVBD_2294	cystathionine beta-lyase; K14155 cystathione beta-lyase [EC:4.4.1.8]	0.132266	0.654544	5.73777	0.185436	203	188	189	220	201	160	36.158	33.521	32.508	36.633	37.771	29.101
RVBD_2301	cutinase Cut2	0.184423	0.654544	6.0231	0.0705678	290	282	268	331	277	263	51.655	50.281	46.096	55.115	52.052	47.835
RVBD_2305	hypothetical protein	-0.16166	0.654544	5.46873	0.213507	201	206	169	188	160	122	35.802	36.73	29.068	31.304	30.066	22.19
RVBD_2307A	glycine rich protein	-0.27941	0.654544	2.02291	0.180691	24	32	34	24	20	23	4.275	5.706	5.848	3.996	3.758	4.183
RVBD_2307D	hypothetical protein	-0.216123	0.654544	5.76235	0.170067	291	281	264	301	247	132	51.833	50.103	45.408	50.12	46.415	24.008
RVBD_2307c	hypothetical protein; K06889	-0.188557	0.654544	5.9541	0.180034	330	329	289	324	293	161	58.779	58.661	49.708	53.95	55.059	29.283
RVBD_2309A	hypothetical protein	-0.531211	0.654544	0.955224	0.148686	17	19	10	8	12	8	3.028	3.388	1.72	1.332	2.255	1.455
RVBD_2318	periplasmic sugar-binding lipoprotein UspC; K02027 multiple sugar transport system substrate-binding protein	-0.348972	0.654544	4.18724	0.0264856	111	101	91	72	73	72	19.771	18.008	15.652	11.989	13.718	13.095
RVBD_2319c	universal stress protein	-0.311169	0.654544	3.85276	0.133956	69	59	65	51	65	30	12.29	10.52	11.18	8.492	12.214	5.456
RVBD_2321c	ornithine aminotransferase RocD2; K00819 ornithine--oxo-acid transaminase [EC:2.6.1.13]	-0.348491	0.654544	2.67508	0.0940304	33	37	49	33	33	19	5.878	6.597	8.428	5.495	6.201	3.456
RVBD_2325c	cobalt/nickel transporter permease; K16785 energy-coupling factor transport system permease protein	-0.266428	0.654544	6.75259	0.136094	677	577	652	654	596	268	120.587	102.88	112.144	108.899	111.996	48.744
RVBD_2326c	cobalt/nickel transporter ATP-binding protein; K16786 energy-coupling factor transport system ATP-binding protein [EC:3.6.3.-] K16787 energy-coupling factor transport system ATP-binding protein [EC:3.6.3.-]	-0.166824	0.654544	8.37398	0.130461	1761	1740	1867	1906	1588	984	313.668	310.245	321.123	317.372	298.407	178.971
RVBD_2327	hypothetical protein	-0.314827	0.654544	7.12292	0.144756	827	764	860	847	778	304	147.305	136.223	147.92	141.036	146.197	55.292
RVBD_2332	malate dehydrogenase Mez; K00027 malate dehydrogenase (oxaloacetate-decarboxylating) [EC:1.1.1.38]	0.346504	0.654544	5.32556	0.0663494	108	135	122	144	122	162	19.237	24.071	20.984	23.978	22.925	29.465
RVBD_2335	serine acetyltransferase CysE; K00640 serine O-acetyltransferase [EC:2.3.1.30]	-0.220398	0.654544	6.71688	0.173285	283	270	224	283	213	128	50.408	48.141	38.528	47.123	40.026	23.281
RVBD_2338c	molybdopterin biosynthesis protein MoeW	0.346051	0.654544	6.0683	0.154721	494	590	587	582	540	870	87.991	105.198	100.964	96.91	101.473	158.237
RVBD_2340c	PE-PGRS family protein PE_PGRS39	-0.569225	0.654544	7.24359	0.100763	884	837	840	842	799	193	157.458	149.239	144.48	140.203	150.143	35.103
RVBD_2346c	ESAT-6 like protein EsxO	0.334457	0.654544	6.7299	0.0879203	1106	1051	1219	1173	1166	1577	197	187.395	209.667	195.318	219.107	286.827
RVBD_2347c	ESAT-6 like protein EsxP	0.52152	0.654544	4.89466	0.0737325	342	412	431	418	446	766	60.917	73.46	74.132	69.602	83.809	139.321
RVBD_2348c	hypothetical protein	0.2137	0.654544	6.78839	0.144063	659	844	774	777	815	801	117.381	150.487	133.128	129.38	153.15	145.687
RVBD_2350c	phospholipase C2 PlcB; K01114 phospholipase C [EC:3.1.4.3]	0.243646	0.654544	5.38436	0.0896625	408	391	366	431	395	434	72.673	69.716	62.952	71.767	74.226	78.937
RVBD_2356c	PPE family protein PPE40	0.490125	0.654544	7.11244	0.0830612	980	1151	1241	1171	1211	2090	174.557	205.225	213.451	194.985	227.563	380.132
RVBD_2357c	glycyl-tRNA synthetase GlyS; K01880 glycyl-tRNA synthetase [EC:6.1.1.14]	0.209823	0.654544	6.96471	0.107573	720	798	786	811	772	845	128.246	142.285	135.192	135.041	145.069	153.69
RVBD_2359	zinc uptake regulation protein Zur; K03711 Fur family transcriptional regulator, ferric uptake regulator	0.13137	0.654544	5.12514	0.164659	307	319	350	392	338	251	54.683	56.878	60.2	65.273	63.515	45.652
RVBD_2362c	DNA repair protein RecO; K03584 DNA repair protein RecO (recombination protein O)	-0.430715	0.654544	6.81904	0.154209	667	497	601	630	549	163	118.806	88.616	103.372	104.902	103.165	29.647
RVBD_2365c	cytidine deaminase	-0.483856	0.654544	5.01281	0.125549	153	109	129	146	99	36	27.252	19.435	22.188	24.311	18.603	6.548
RVBD_2369c	hypothetical protein	0.458151	0.654544	1.43125	0.237009	10	15	20	13	21	24	1.781	2.675	3.44	2.165	3.946	4.365
RVBD_2371	PE-PGRS family protein PE_PGRS40	-0.559733	0.654544	4.25346	0.0335842	141	129	129	138	89	40	25.115	23.001	22.188	22.979	16.724	7.275
RVBD_2372c	ribosomal RNA small subunit methyltransferase E; K09761 16S rRNA (uracil1498-N3)-methyltransferase [EC:2.1.1.193]	-0.24093	0.654544	7.24634	0.228591	749	652	705	828	609	293	133.411	116.253	121.26	137.872	114.439	53.291
RVBD_2375	hypothetical protein	0.165841	0.654544	5.18378	0.1432	171	191	167	187	195	159	30.458	34.056	28.724	31.138	36.643	28.919
RVBD_2376c	antigen CFP2	-0.135046	0.654544	8.11358	0.0798186	1138	987	1116	1037	974	695	202.7	175.984	191.952	172.673	183.028	126.408
RVBD_2377c	protein MbtH; K05375 MbtH protein	0.307806	0.654544	2.9185	0.162165	132	101	125	131	113	170	23.512	18.008	21.5	21.813	21.234	30.92
RVBD_2379c	peptide synthetase MbtF; K04792 mycobactin peptide synthetase MbtF	-0.277077	0.654544	7.90057	0.145333	1926	1752	1830	1941	1725	756	343.058	312.385	314.759	323.2	324.151	137.502
RVBD_2381c	mycobactin polyketide synthetase MbtD; K04791 mycobactin polyketide synthetase MbtD	-0.192158	0.654544	6.67683	0.112914	1148	1115	1142	1155	1032	603	204.481	198.806	196.424	192.321	193.927	109.675
RVBD_2384	salicyl-AMP ligase MbtA; K04787 mycobactin salicyl-AMP ligase [EC:6.3.2.-]	-0.243625	0.654544	4.87979	0.190241	225	256	228	246	216	105	40.077	45.645	39.216	40.962	40.589	19.098
RVBD_2388c	oxygen-independent coproporphyrinogen III oxidase HemN; K02495 oxygen-independent coproporphyrinogen III oxidase [EC:1.3.99.22]	-0.299036	0.654544	6.65072	0.189149	416	369	423	452	364	149	74.098	65.793	72.756	75.263	68.401	27.1
RVBD_2394	gamma-glutamyltranspeptidase GgtB; K00681 gamma-glutamyltranspeptidase / glutathione hydrolase [EC:2.3.2.2 3.4.19.13]	-0.118411	0.654544	7.78689	0.165926	648	592	662	636	582	395	115.421	105.555	113.864	105.902	109.366	71.843
RVBD_2395	OPT family oligopeptide transporter	0.138168	0.654544	7.15229	0.231962	569	584	571	599	542	592	101.35	104.128	98.212	99.741	101.849	107.674
RVBD_2395A	acid and phagosome regulated protein A AprA	-0.371457	0.654544	10.729	0.202378	2664	2023	1994	2714	1908	693	474.51	360.704	342.967	451.913	358.539	126.044
RVBD_2397c	sulfate-transport ABC transporter ATP-binding protein CysA1; K02045 sulfate transport system ATP-binding protein [EC:3.6.3.25]	-0.139398	0.654544	6.3363	0.120055	290	276	309	306	239	186	51.655	49.211	53.148	50.953	44.911	33.83
RVBD_2403c	lipoprotein LppR	-0.209093	0.654544	5.46397	0.109624	275	257	303	262	262	147	48.983	45.824	52.116	43.626	49.233	26.737
RVBD_2405	hypothetical protein	0.160493	0.654544	6.16659	0.0748998	525	484	470	619	479	417	93.513	86.298	80.84	103.071	90.011	75.845
RVBD_2407	ribonuclease Z; K00784 ribonuclease Z [EC:3.1.26.11]	0.227152	0.654544	3.67624	0.0994999	76	65	69	91	80	55	13.537	11.59	11.868	15.153	15.033	10.003
RVBD_2409c	hypothetical protein	0.149798	0.654544	5.54521	0.128717	279	272	249	304	269	236	49.695	48.498	42.828	50.62	50.549	42.924
RVBD_2412	30S ribosomal protein S20 RpsT; K02968 small subunit ribosomal protein S20	-0.122027	0.654544	9.16505	0.175665	2861	2825	2735	3026	2473	1700	509.6	503.702	470.419	503.865	464.71	309.199
RVBD_2413c	DNA polymerase III delta subunit; K02340 DNA polymerase III subunit delta [EC:2.7.7.7]	-0.440765	0.654544	6.70921	0.137534	765	637	673	784	596	193	136.261	113.578	115.756	130.545	111.996	35.103
RVBD_2414c	competence protein ComEC; K02238 competence protein ComEC	-0.311019	0.654544	7.09931	0.161672	606	524	601	606	552	211	107.94	93.43	103.372	100.906	103.728	38.377
RVBD_2416c	enhanced intracellular survival protein Eis	-0.154125	0.654544	6.19791	0.234666	423	343	428	424	338	230	75.345	61.157	73.616	70.601	63.515	41.833
RVBD_2419c	glucosyl-3-phosphoglycerate phosphatase GpgP; K15634 probable phosphoglycerate mutase [EC:5.4.2.12]	-0.225909	0.654544	7.19351	0.214549	1222	1056	1095	1262	1025	494	217.662	188.287	188.34	210.138	192.611	89.849
RVBD_2422	hypothetical protein	-0.744365	0.654544	2.60618	0.131443	56	31	43	42	37	6	9.975	5.527	7.396	6.993	6.953	1.091
RVBD_2427Ac	OxyR protein	-0.407435	0.654544	2.66932	0.0905801	50	39	47	39	43	16	8.906	6.954	8.084	6.494	8.08	2.91
RVBD_2428	alkyl hydroperoxide reductase AhpC; K03386 peroxiredoxin (alkyl hydroperoxide reductase subunit C) [EC:1.11.1.15]	0.383735	0.654544	6.18566	0.0575777	787	923	803	918	889	1206	140.18	164.573	138.116	152.858	167.055	219.349
RVBD_2433c	hypothetical protein	-0.262898	0.654544	2.24752	0.127822	46	41	48	40	38	25	8.193	7.31	8.256	6.66	7.141	4.547
RVBD_2434c	transmembrane protein	0.220387	0.654544	4.28237	0.203411	73	90	95	84	101	90	13.003	16.047	16.34	13.987	18.979	16.369
RVBD_2436	ribokinase RbsK; K00852 ribokinase [EC:2.7.1.15]	-0.241636	0.654544	6.16798	0.0900657	271	239	255	276	204	127	48.27	42.614	43.86	45.957	38.334	23.099
RVBD_2441c	50S ribosomal protein L27 RpmA; K02899 large subunit ribosomal protein L27	0.334852	0.654544	8.15766	0.0957827	776	850	847	836	876	1168	138.221	151.556	145.684	139.204	164.612	212.438
RVBD_2442c	50S ribosomal protein L21 RplU; K02888 large subunit ribosomal protein L21	0.202023	0.654544	7.68537	0.0921165	838	999	969	1008	987	931	149.264	178.123	166.668	167.844	185.471	169.332
RVBD_2447c	folylpolyglutamate synthase FolC; K11754 dihydrofolate synthase / folylpolyglutamate synthase [EC:6.3.2.12 6.3.2.17]	-0.211506	0.654544	7.92548	0.19523	611	587	650	669	573	280	108.831	104.663	111.8	111.396	107.674	50.927
RVBD_2449c	saccharopine dehydrogenase (NAD+, L-lysine forming)	-0.285638	0.654544	7.9201	0.131974	1276	1127	1164	1269	1081	487	227.28	200.946	200.208	211.304	203.135	88.576
RVBD_2451	proline and serine rich protein	-0.285679	0.654544	2.67717	0.143307	54	47	59	47	44	29	9.618	8.38	10.148	7.826	8.268	5.275
RVBD_2452c	hypothetical protein	0.706544	0.654544	2.0077	0.0651021	68	55	45	63	70	140	12.112	9.807	7.74	10.49	13.154	25.463
RVBD_2457c	ATP-dependent Clp protease ATP-binding subunit ClpX; K03544 ATP-dependent Clp protease ATP-binding subunit ClpX	0.268395	0.654544	9.56811	0.183192	8743	8651	8685	8787	8010	12102	1557.3	1542.49	1493.82	1463.14	1505.19	2201.13
RVBD_2458	homocysteine S-methyltransferase MmuM; K00547 homocysteine S-methyltransferase [EC:2.1.1.10]	-0.237132	0.654544	4.59397	0.169704	140	125	145	138	130	61	24.937	22.288	24.94	22.979	24.429	11.095
RVBD_2459	drug:H+ antiporter-2 (14 Spanner) (DHA2) family drug resistance MFS transporter	0.173777	0.654544	6.61513	0.118324	679	668	676	724	661	696	120.943	119.106	116.272	120.555	124.211	126.59
RVBD_2460c	ATP-dependent Clp protease proteolytic subunit 2 ClpP2; K01358 ATP-dependent Clp protease, protease subunit [EC:3.4.21.92]	0.136561	0.654544	8.40132	0.213677	4039	3819	4082	4229	3672	4020	719.424	680.934	702.102	704.179	690.019	731.164
RVBD_2462c	trigger factor protein Tig; K03545 trigger factor	0.133653	0.654544	8.67637	0.0838236	2365	2276	2321	2583	2231	2132	421.253	405.815	399.211	430.1	419.235	387.772
RVBD_2465c	ribose-5-phosphate isomerase B; K01808 ribose 5-phosphate isomerase B [EC:5.3.1.6]	0.155809	0.654544	5.84522	0.236487	191	177	187	266	186	127	34.021	31.559	32.164	44.292	34.952	23.099
RVBD_2468A	hypothetical protein	0.140615	0.654544	4.86905	0.235138	150	151	149	164	150	139	26.718	26.924	25.628	27.308	28.187	25.282
RVBD_2468c	hypothetical protein	-0.283223	0.654544	6.88521	0.199459	506	455	479	533	450	180	90.128	81.127	82.388	88.751	84.561	32.739
RVBD_2469c	hypothetical protein	-0.172756	0.654544	5.6336	0.235448	277	261	268	277	260	135	49.339	46.537	46.096	46.124	48.858	24.554
RVBD_2471	alpha-glucosidase AglA; K01187 alpha-glucosidase [EC:3.2.1.20]	-0.105866	0.654544	7.56221	0.140901	1058	1019	1043	1051	941	675	188.45	181.689	179.396	175.004	176.827	122.77
RVBD_2473	alanine and proline rich membrane protein	-0.415515	0.654544	4.85044	0.0105908	140	127	151	125	100	65	24.937	22.644	25.972	20.814	18.791	11.822
RVBD_2477c	ChvD family ATP-binding cassette protein	0.228979	0.654544	9.57339	0.117406	3596	3621	3692	3978	3392	4287	640.518	645.631	635.022	662.384	637.403	779.726
RVBD_2481c	hypothetical protein	-0.603797	0.654544	2.27961	0.0377297	39	45	37	35	29	12	6.947	8.024	6.364	5.828	5.449	2.183
RVBD_2485c	carboxylesterase LipQ	-0.199343	0.654544	5.65	0.134718	293	236	322	277	239	163	52.189	42.079	55.384	46.124	44.911	29.647
RVBD_2486	enoyl-CoA hydratase EchA14; K01692 enoyl-CoA hydratase [EC:4.2.1.17]	-0.149715	0.654544	6.83042	0.147842	456	435	446	475	379	263	81.222	77.561	76.712	79.093	71.219	47.835
RVBD_2488c	transcriptional regulator LuxR-family	-0.190493	0.654544	6.18118	0.0955319	383	361	378	382	327	205	68.22	64.367	65.016	63.608	61.448	37.286
RVBD_2491	hypothetical protein; K06966	0.418048	0.654544	2.09228	0.0629192	34	37	51	48	51	49	6.056	6.597	8.772	7.993	9.584	8.912
RVBD_2494	toxin VapC38	-0.242395	0.654544	4.74463	0.0415875	188	179	210	161	160	124	33.486	31.916	36.12	26.808	30.066	22.553
RVBD_2501c	acetyl-/propionyl-coenzyme A carboxylase alpha chain alpha subunit AccA1; K11263 acetyl-/propionyl-CoA carboxylase, biotin carboxylase, biotin carboxyl carrier protein [EC:6.4.1.2 6.4.1.3 6.3.4.14]	-0.302719	0.654544	7.0379	0.0218993	1082	930	1150	1076	787	532	192.725	165.821	197.8	179.167	147.888	96.761
RVBD_2505c	fatty-acid-CoA ligase FadD35; K00666 fatty-acyl-CoA synthase [EC:6.2.1.-]	-0.136432	0.654544	5.46995	0.160525	251	244	244	244	209	163	44.708	43.506	41.968	40.629	39.274	29.647
RVBD_2506	transcriptional regulator TetR-family	-0.276446	0.654544	5.71237	0.114935	353	354	374	381	317	155	62.876	63.119	64.328	63.441	59.569	28.192
RVBD_2507	proline rich membrane protein	0.140897	0.654544	7.21364	0.184754	1140	1131	1201	1217	1105	1159	203.056	201.659	206.571	202.645	207.644	210.801
RVBD_2509	short-chain dehydrogenase/reductase; K07124	-0.141821	0.654544	7.37903	0.141728	738	634	676	711	602	403	131.452	113.043	116.272	118.39	113.124	73.298
RVBD_2512A	hypothetical protein	0.527315	0.654544	3.90004	0.0741206	101	134	157	128	186	215	17.99	23.892	27.004	21.314	34.952	39.105
RVBD_2518c	l,d-transpeptidase LdtB	0.185708	0.654544	8.09617	0.052387	1316	1216	1189	1438	1191	1223	234.405	216.815	204.507	239.444	223.805	222.441
RVBD_2522c	hypothetical protein	-0.221005	0.654544	6.63447	0.182046	423	320	358	371	342	174	75.345	57.057	61.576	61.776	64.266	31.647
RVBD_2524c	fatty acid synthase Fas; K11533 fatty acid synthase, bacteria type [EC:2.3.1.-]	-0.141751	0.654544	11.5627	0.104769	9587	8823	10063	10007	8203	5742	1707.63	1573.16	1730.83	1666.28	1541.45	1044.36
RVBD_2526	antitoxin VapB17	-0.189553	0.654544	4.59715	0.205409	151	137	150	154	117	84	26.896	24.427	25.8	25.643	21.986	15.278
RVBD_2527	toxin VapC17	0.231878	0.654544	3.72473	0.195394	262	250	257	268	243	324	46.667	44.575	44.204	44.625	45.663	58.93
RVBD_2535c	cytoplasmic peptidase PepQ	-0.155903	0.654544	8.24342	0.0668277	1856	1672	1672	1774	1460	1072	330.59	298.121	287.583	295.392	274.354	194.977
RVBD_2536	transmembrane protein	0.131781	0.654544	7.08154	0.112166	521	464	513	603	500	401	92.8	82.732	88.236	100.407	93.957	72.935
RVBD_2537c	3-dehydroquinate dehydratase AroD; K03786 3-dehydroquinate dehydratase II [EC:4.2.1.10]	-0.133281	0.654544	5.71877	0.206605	245	246	268	231	232	170	43.639	43.862	46.096	38.464	43.596	30.92
RVBD_2539c	shikimate kinase AroK; K00891 shikimate kinase [EC:2.7.1.71]	-0.391154	0.654544	6.37797	0.211988	240	215	286	272	240	67	42.749	38.335	49.192	45.291	45.099	12.186
RVBD_2540c	chorismate synthase AroF; K01736 chorismate synthase [EC:4.2.3.5]	-0.287501	0.654544	8.9328	0.215292	1298	1122	1173	1385	1087	448	231.199	200.055	201.755	230.619	204.262	81.483
RVBD_2541	alanine rich protein	-0.703225	0.654544	6.1899	0.202791	187	147	154	206	141	20	33.308	26.21	26.488	34.301	26.496	3.638
RVBD_2545	antitoxin VapB18	-0.319467	0.654544	2.2797	0.209743	27	19	16	16	14	14	4.809	3.388	2.752	2.664	2.631	2.546
RVBD_2547	antitoxin VapB19	0.216541	0.654544	3.41542	0.231891	64	59	84	79	69	70	11.4	10.52	14.448	13.154	12.966	12.732
RVBD_2548A	hypothetical protein	0.413196	0.654544	7.08284	0.0541435	875	888	810	996	858	1322	155.855	158.332	139.32	165.846	161.23	240.447
RVBD_2549c	toxin VapC20	0.206528	0.654544	3.59565	0.189507	76	104	91	106	95	82	13.537	18.543	15.652	17.65	17.852	14.914
RVBD_2550c	antitoxin VapB20	0.500558	0.654544	3.67566	0.0436837	69	63	64	81	72	108	12.29	11.233	11.008	13.487	13.53	19.643
RVBD_2554c	RNAse H protein YqgF; K07447 putative holliday junction resolvase [EC:3.1.-.-]	-0.627998	0.654544	6.86716	0.10008	603	525	478	566	460	106	107.406	93.608	82.216	94.246	86.44	19.279
RVBD_2556c	hypothetical protein	-0.252942	0.654544	8.04946	0.0761292	2072	1839	2152	2121	1727	972	369.064	327.897	370.143	353.172	324.527	176.789
RVBD_2558	hypothetical protein	-0.206048	0.654544	7.67823	0.141942	1936	1665	1630	1911	1510	870	344.839	296.872	280.359	318.204	283.749	158.237
RVBD_2562	hypothetical protein	0.257838	0.654544	5.08555	0.161109	139	143	171	161	153	184	24.759	25.497	29.412	26.808	28.751	33.466
RVBD_2579	haloalkane dehalogenase 3; K01563 haloalkane dehalogenase [EC:3.8.1.5]	0.287614	0.654544	5.78981	0.108212	263	241	258	287	241	332	46.845	42.971	44.376	47.789	45.287	60.385
RVBD_2581c	hydroxyacylglutathione hydrolase	0.19964	0.654544	7.06426	0.0480286	506	564	534	583	604	492	90.128	100.562	91.848	97.076	113.5	89.486
RVBD_2582	peptidyl-prolyl cis-trans isomerase B PpiB; K03768 peptidyl-prolyl cis-trans isomerase B (cyclophilin B) [EC:5.2.1.8]	0.378205	0.654544	7.02316	0.0168445	405	465	463	536	484	564	72.138	82.91	79.636	89.25	90.95	102.581
RVBD_2590	fatty-acid-CoA ligase FadD9; K12421 fatty acid CoA ligase FadD9	-0.176521	0.654544	7.70091	0.0360259	1032	1032	1088	999	920	646	183.819	184.007	187.136	166.345	172.88	117.495
RVBD_2593c	holliday junction DNA helicase RuvA; K03550 holliday junction DNA helicase RuvA [EC:3.6.4.12]	-0.285262	0.654544	5.17635	0.216926	130	96	110	112	107	44	23.156	17.117	18.92	18.649	20.107	8.003
RVBD_2599	membrane protein	0.596175	0.654544	1.74599	0.0483335	32	42	27	40	50	50	5.7	7.489	4.644	6.66	9.396	9.094
RVBD_2601A	antitoxin VapB41	-0.222898	0.654544	3.84047	0.135942	250	229	304	223	239	152	44.53	40.831	52.288	37.132	44.911	27.646
RVBD_2602	toxin VapC41	-0.240126	0.654544	4.9844	0.0245765	337	307	365	322	254	207	60.026	54.739	62.78	53.617	47.73	37.649
RVBD_2603c	hypothetical protein	0.202264	0.654544	8.18708	0.115176	1304	1246	1322	1359	1264	1434	232.268	222.164	227.383	226.29	237.523	260.818
RVBD_2611c	phosphatidylinositol mannoside acyltransferase; K02517 lipid A biosynthesis lauroyl acyltransferase [EC:2.3.1.-]	-0.315663	0.654544	6.29445	0.21852	364	289	320	361	310	108	64.835	51.529	55.04	60.111	58.253	19.643
RVBD_2612c	PI synthase PgsA1; K00995 CDP-diacylglycerol--glycerol-3-phosphate 3-phosphatidyltransferase [EC:2.7.8.5]	-0.196963	0.654544	6.05364	0.217218	271	261	298	290	258	134	48.27	46.537	51.256	48.288	48.482	24.372
RVBD_2616	hypothetical protein	-0.592929	0.654544	4.67991	0.137884	181	149	130	185	116	30	32.24	26.567	22.36	30.805	21.798	5.456
RVBD_2618	hypothetical protein	-0.245875	0.654544	4.13688	0.0581256	113	95	114	101	78	69	20.127	16.939	19.608	16.818	14.657	12.55
RVBD_2620c	transmembrane protein	-0.320667	0.654544	4.15212	0.0412047	246	215	280	233	207	113	43.817	38.335	48.16	38.797	38.898	20.553
RVBD_2621c	transcriptional regulator	-0.146825	0.654544	6.977	0.159388	942	839	1017	997	756	579	167.789	149.595	174.924	166.012	142.063	105.309
RVBD_2625c	transmembrane alanine and leucine rich protein	-0.201795	0.654544	6.92267	0.158787	2097	1785	2093	2099	1757	1028	373.516	318.269	359.995	349.508	330.164	186.974
RVBD_2632c	hypothetical protein	0.242078	0.654544	5.77535	0.0762177	478	469	433	515	459	518	85.141	83.624	74.476	85.754	86.252	94.215
RVBD_2633c	hypothetical protein	0.315679	0.654544	6.30449	0.225783	361	392	375	409	323	608	64.301	69.894	64.5	68.103	60.696	110.584
RVBD_2639c	membrane protein; K09771 small multidrug resistance family-3 protein	-0.293567	0.654544	5.02581	0.0726784	184	188	184	185	159	83	32.774	33.521	31.648	30.805	29.878	15.096
RVBD_2642	transcriptional regulator ArsR-family	-0.490424	0.654544	3.97092	0.0271806	81	115	116	89	78	39	14.428	20.505	19.952	14.82	14.657	7.093
RVBD_2643A	hypothetical protein	0.247545	0.654544	3.87682	0.17704	94	126	104	125	102	124	16.743	22.466	17.888	20.814	19.167	22.553
RVBD_2650c	prophage PhiRv2 protein	-0.241224	0.654544	5.47583	0.10608	238	229	275	268	190	128	42.392	40.831	47.3	44.625	35.704	23.281
RVBD_2651c	prophage PhiRv2 protease	-0.295338	0.654544	5.71477	0.115564	410	388	403	404	373	164	73.029	69.181	69.316	67.271	70.092	29.829
RVBD_2656c	prophage PhiRv2 protein	-0.364195	0.654544	3.03039	0.164817	32	27	30	28	29	10	5.7	4.814	5.16	4.662	5.449	1.819
RVBD_2664	hypothetical protein	-0.269019	0.654544	3.40874	0.098813	89	88	109	92	75	51	15.853	15.691	18.748	15.319	14.094	9.276
RVBD_2667	ATP-dependent protease ATP-binding subunit ClpC2	0.488807	0.654544	2.9838	0.0968006	27	15	32	41	32	20	4.809	2.675	5.504	6.827	6.013	3.638
RVBD_2671	bifunctional enzyme riboflavin biosynthesis protein RibD	-0.224855	0.654544	5.03324	0.172117	144	123	140	140	123	64	25.649	21.931	24.08	23.312	23.113	11.64
RVBD_2675c	hypothetical protein	0.118474	0.654544	6.11173	0.233	303	329	318	366	320	257	53.97	58.661	54.696	60.943	60.132	46.744
RVBD_2677c	protoporphyrinogen oxidase HemY; K00231 oxygen-dependent protoporphyrinogen oxidase [EC:1.3.3.4]	-0.39988	0.654544	7.25456	0.222265	528	441	383	555	369	130	94.047	78.631	65.876	92.414	69.34	23.645
RVBD_2678c	uroporphyrinogen decarboxylase HemE; K01599 uroporphyrinogen decarboxylase [EC:4.1.1.37]	-0.260893	0.654544	7.13969	0.217289	509	411	461	518	415	185	90.663	73.282	79.292	86.253	77.984	33.648
RVBD_2679	enoyl-CoA hydratase EchA15; K01692 enoyl-CoA hydratase [EC:4.2.1.17]	-0.232251	0.654544	6.4501	0.214845	388	380	358	453	305	167	69.11	67.755	61.576	75.43	57.314	30.374
RVBD_2680	hypothetical protein	-0.333796	0.654544	6.41197	0.130561	462	411	450	446	423	160	82.291	73.282	77.4	74.264	79.487	29.101
RVBD_2681	ribonuclease D; K03684 ribonuclease D [EC:3.1.13.5]	-0.23868	0.654544	6.01321	0.0285609	422	358	380	371	321	215	75.166	63.832	65.36	61.776	60.32	39.105
RVBD_2686c	antibiotic-transport ABC transporter; K16905 fluoroquinolones transport system permease protein	-0.142362	0.654544	5.14182	0.207261	380	350	363	372	282	254	67.685	62.406	62.436	61.942	52.992	46.198
RVBD_2687c	antibiotic-transport ABC transporter; K16906 fluoroquinolones transport system permease protein	-0.292777	0.654544	4.38636	0.162946	246	198	224	232	205	87	43.817	35.304	38.528	38.631	38.522	15.824
RVBD_2689c	methyltransferase	-0.278191	0.654544	5.51665	0.215505	138	155	131	132	146	57	24.58	27.637	22.532	21.98	27.435	10.367
RVBD_2690c	integral membrane protein	0.11049	0.654544	6.79335	0.181505	471	482	439	543	451	380	83.894	85.941	75.508	90.416	84.749	69.115
RVBD_2692	trk system potassium uptake protein CeoC; K03499 trk system potassium uptake protein TrkA	-0.18051	0.654544	6.27156	0.164328	404	399	367	389	370	205	71.96	71.142	63.124	64.773	69.528	37.286
RVBD_2693c	integral membrane protein	-0.136773	0.654544	6.18664	0.172474	808	681	830	806	682	459	143.921	121.423	142.76	134.209	128.157	83.484
RVBD_2697c	deoxyuridine 5'-triphosphate nucleotidohydrolase Dut	0.307149	0.654544	7.8095	0.0559833	771	784	782	977	722	959	137.33	139.789	134.504	162.682	135.674	174.424
RVBD_2698	alanine rich transmembrane protein	-0.292505	0.654544	5.56307	0.105013	274	274	290	291	242	119	48.805	48.855	49.88	48.455	45.475	21.644
RVBD_2702	polyphosphate glucokinase PpgK; K00886 polyphosphate glucokinase [EC:2.7.1.63]	0.119606	0.654544	6.08877	0.215465	555	487	534	561	504	495	98.856	86.833	91.848	93.413	94.708	90.031
RVBD_2706c	hypothetical protein	-0.32598	0.654544	1.71017	0.215711	26	33	30	19	30	17	4.631	5.884	5.16	3.164	5.637	3.092
RVBD_2708c	hypothetical protein	0.260033	0.654544	6.1658	0.141435	827	947	873	988	805	1118	147.305	168.852	150.156	164.514	151.27	203.344
RVBD_2711	iron-dependent repressor and activator IdeR; K03709 DtxR family transcriptional regulator, Mn-dependent transcriptional regulator	0.0863844	0.654544	8.98808	0.236484	3858	3606	3793	4001	3518	3343	687.185	642.956	652.394	666.214	661.08	608.03
RVBD_2712c	hypothetical protein	0.134585	0.654544	5.30771	0.210425	183	176	202	212	191	159	32.596	31.381	34.744	35.301	35.891	28.919
RVBD_2713	soluble pyridine nucleotide transhydrogenase SthA; K00322 NAD(P) transhydrogenase [EC:1.6.1.1]	0.205043	0.654544	6.96704	0.054693	698	713	786	835	720	751	124.327	127.129	135.192	139.037	135.298	136.593
RVBD_2714	alanine and leucine rich protein	0.146291	0.654544	7.35326	0.234623	1192	1195	1205	1257	1137	1223	212.318	213.071	207.259	209.305	213.658	222.441
RVBD_2716	phenazine biosynthesis protein PhzF	0.262692	0.654544	5.97607	0.11482	286	269	303	293	299	355	50.942	47.963	52.116	48.788	56.186	64.568
RVBD_2720	repressor LexA; K01356 repressor LexA [EC:3.4.21.88]	-0.216059	0.654544	8.44316	0.034997	1084	1028	1206	1096	933	617	193.081	183.294	207.431	182.497	175.323	112.221
RVBD_2723	TerC family integral membrane protein; K05794 tellurite resistance protein TerC	0.232381	0.654544	5.41462	0.186053	232	267	273	269	248	317	41.324	47.607	46.956	44.792	46.603	57.656
RVBD_2724c	acyl-CoA dehydrogenase FadE20	0.201303	0.654544	6.66197	0.224761	1020	1040	1047	1008	1012	1254	181.682	185.434	180.084	167.844	190.169	228.079
RVBD_2727c	tRNA delta(2)-isopentenylpyrophosphate transferase MiaA; K00791 tRNA dimethylallyltransferase [EC:2.5.1.75]	-0.288656	0.654544	5.34812	0.197875	209	193	216	230	190	75	37.227	34.412	37.152	38.298	35.704	13.641
RVBD_2730	hypothetical protein	0.58312	0.654544	1.85988	0.122154	18	12	28	26	27	23	3.206	2.14	4.816	4.329	5.074	4.183
RVBD_2732c	transmembrane protein	-0.380356	0.654544	6.91682	0.174046	510	472	509	575	449	149	90.841	84.158	87.548	95.744	84.373	27.1
RVBD_2733c	(Dimethylallyl)adenosine tRNA methylthiotransferase MiaB; K06168 tRNA-2-methylthio-N6-dimethylallyladenosine synthase [EC:2.8.4.3]	-0.317601	0.654544	8.23129	0.125611	1364	1122	1169	1324	1064	473	242.955	200.055	201.067	220.462	199.94	86.03
RVBD_2737c	protein RecA	0.235803	0.654544	8.40997	0.070736	1681	1651	1846	1861	1735	1941	299.419	294.376	317.511	309.879	326.03	353.032
RVBD_2742c	arginine rich protein	0.161118	0.654544	5.11612	0.186421	168	138	152	186	143	139	29.924	24.606	26.144	30.971	26.872	25.282
RVBD_2743c	alanine rich transmembrane protein	-0.421385	0.654544	7.01536	0.123075	1022	839	926	1052	776	283	182.038	149.595	159.272	175.17	145.821	51.472
RVBD_2746c	PGP synthase PgsA3; K00995 CDP-diacylglycerol--glycerol-3-phosphate 3-phosphatidyltransferase [EC:2.7.8.5]	0.148668	0.654544	5.83172	0.161142	270	243	300	300	282	238	48.092	43.327	51.6	49.954	52.992	43.288
RVBD_2748c	cell division transmembrane protein FtsK; K03466 DNA segregation ATPase FtsK/SpoIIIE, S-DNA-T family	-0.138554	0.654544	10.0084	0.125939	2957	2635	2967	3107	2441	1695	526.699	469.825	510.323	517.352	458.697	308.289
RVBD_2749	hypothetical protein	-0.302218	0.654544	5.72877	0.140656	519	452	532	500	480	198	92.444	80.592	91.504	83.256	90.199	36.013
RVBD_2751	hypothetical protein	0.116954	0.654544	6.23288	0.172486	699	567	616	700	622	535	124.505	101.097	105.952	116.558	116.882	97.307
RVBD_2756c	type I restriction/modification system DNA methylase HsdM; K03427 type I restriction enzyme M protein [EC:2.1.1.72]	0.41472	0.654544	4.81226	0.0369788	170	186	204	213	213	262	30.28	33.164	35.088	35.467	40.026	47.653
RVBD_2772c	transmembrane protein	-0.27565	0.654544	6.01113	0.176646	266	281	277	294	257	108	47.38	50.103	47.644	48.954	48.294	19.643
RVBD_2774c	hypothetical protein	-0.725915	0.654544	2.32256	0.0247608	38	34	40	30	25	10	6.769	6.062	6.88	4.995	4.698	1.819
RVBD_2782c	zinc protease PepR	-0.326308	0.654544	5.90955	0.122827	1445	1239	1314	1458	1137	521	257.383	220.916	226.007	242.774	213.658	94.76
RVBD_2784c	lipoprotein LppU	-0.163771	0.654544	7.25982	0.0282689	684	706	699	659	575	471	121.834	125.881	120.228	109.731	108.05	85.666
RVBD_2785c	30S ribosomal protein S15 RpsO; K02956 small subunit ribosomal protein S15	0.295384	0.654544	8.31213	0.227202	2626	2802	2998	2641	2698	4293	467.742	499.601	515.655	439.758	506.991	780.818
RVBD_2791c	transposase	0.150884	0.654544	9.06245	0.0792379	2861	3067	3616	3721	3187	2724	509.6	546.851	621.95	619.591	598.88	495.445
RVBD_2796c	lipoprotein LppV	0.378518	0.654544	4.49644	0.0886189	124	124	128	154	115	193	22.087	22.109	22.016	25.643	21.61	35.103
RVBD_2797c	hypothetical protein	-0.318074	0.654544	5.86691	0.0948814	131	147	182	141	136	67	23.334	26.21	31.304	23.478	25.556	12.186
RVBD_2798c	hypothetical protein	0.231323	0.654544	5.76331	0.141301	125	156	174	165	161	158	22.265	27.815	29.928	27.474	30.254	28.737
RVBD_2800	hydrolase; K06978	-0.349812	0.654544	6.90668	0.203478	572	437	507	596	452	158	101.884	77.918	87.204	99.241	84.937	28.737
RVBD_2802c	arginine and alanine rich protein	-0.372476	0.654544	6.29312	0.0866408	265	240	234	265	193	93	47.202	42.792	40.248	44.126	36.267	16.915
RVBD_2808	hypothetical protein	0.612805	0.654544	3.90854	0.11243	134	148	157	156	158	373	23.868	26.389	27.004	25.976	29.69	67.842
RVBD_2813	hypothetical protein	0.983801	0.654544	1.88743	0.00586711	6	3	4	8	9	7	1.069	0.535	0.688	1.332	1.691	1.273
RVBD_2818c	CRISPR type III-a/mtube-associated protein csm6	0.33072	0.654544	5.26811	0.0585224	241	277	301	307	286	350	42.927	49.39	51.772	51.119	53.743	63.659
RVBD_2821c	CRISPR type III-a/mtube-associated ramp protein csm3; K09002 hypothetical protein	0.388864	0.654544	4.73565	0.100635	142	138	186	152	192	223	25.293	24.606	31.992	25.31	36.079	40.56
RVBD_2826c	hypothetical protein; K09144 hypothetical protein	-0.157555	0.654544	5.10361	0.159707	223	204	233	230	186	130	39.721	36.374	40.076	38.298	34.952	23.645
RVBD_2827c	hypothetical protein	-0.225424	0.654544	5.75539	0.0184572	353	333	385	321	301	217	62.876	59.374	66.22	53.45	56.562	39.468
RVBD_2830c	antitoxin VapB22	0.275138	0.654544	3.61914	0.110446	160	171	172	173	187	200	28.499	30.49	29.584	28.807	35.14	36.376
RVBD_2834c	sn-glycerol-3-phosphate transport ABC transporter integral membrane protein UgpE; K05815 sn-glycerol 3-phosphate transport system permease protein	0.382253	0.654544	3.09797	0.0482155	22	27	24	35	28	24	3.919	4.814	4.128	5.828	5.262	4.365
RVBD_2838c	ribosome-binding factor a RbfA; K02834 ribosome-binding factor A	0.165701	0.654544	8.27598	0.0561562	917	897	969	1092	927	829	163.336	159.937	166.668	181.831	174.196	150.78
RVBD_2845c	prolyl-tRNA synthetase ProS; K01881 prolyl-tRNA synthetase [EC:6.1.1.15]	0.116904	0.654544	8.0762	0.107369	701	720	667	825	691	558	124.862	128.377	114.724	137.372	129.848	101.49
RVBD_2846c	integral membrane efflux protein EfpA	-0.196697	0.654544	9.03616	0.0308641	2431	2373	2482	2361	2143	1393	433.008	423.11	426.903	393.135	402.699	253.361
RVBD_2850c	magnesium chelatase; K03404 magnesium chelatase subunit D [EC:6.6.1.1]	-0.272037	0.654544	7.68269	0.215421	1067	963	1013	1207	901	387	190.053	171.705	174.236	200.98	169.31	70.388
RVBD_2854	hypothetical protein	0.156803	0.654544	5.12865	0.201796	181	166	167	187	164	173	32.24	29.598	28.724	31.138	30.818	31.466
RVBD_2859c	glutamine amidotransferase; K07010 putative glutamine amidotransferase	-0.416897	0.654544	6.01214	0.160537	208	176	201	231	164	54	37.049	31.381	34.572	38.464	30.818	9.822
RVBD_2861c	methionine aminopeptidase MapB; K01265 methionyl aminopeptidase [EC:3.4.11.18]	0.237439	0.654544	8.25831	0.146143	941	1018	1152	1138	962	1247	167.61	181.511	198.144	189.491	180.773	226.806
RVBD_2864c	penicillin-binding lipoprotein	-0.131405	0.654544	6.98054	0.184057	516	479	460	522	380	321	91.91	85.407	79.12	86.919	71.407	58.384
RVBD_2865	antitoxin RelF	0.44333	0.654544	4.94724	0.099298	176	148	179	226	148	275	31.349	26.389	30.788	37.632	27.811	50.017
RVBD_2866	toxin RelG	-0.261479	0.654544	2.65595	0.216422	48	40	37	38	34	23	8.55	7.132	6.364	6.327	6.389	4.183
RVBD_2867c	N-acetyltransferase; K06976	-0.14662	0.654544	7.71949	0.168079	1663	1506	1704	1707	1480	918	296.213	268.522	293.087	284.236	278.112	166.967
RVBD_2870c	1-deoxy-D-xylulose 5-phosphate reductoisomerase Dxr; K00099 1-deoxy-D-xylulose-5-phosphate reductoisomerase [EC:1.1.1.267]	-0.377404	0.654544	7.12501	0.0240198	1014	898	908	937	737	393	180.613	160.115	156.176	156.022	138.492	71.479
RVBD_2871	antitoxin VapB43	-0.237564	0.654544	5.36062	0.100183	327	290	294	316	255	152	58.245	51.708	50.568	52.618	47.918	27.646
RVBD_2873A	prevent-host-death family protein	-0.220511	0.654544	3.73645	0.19839	119	148	137	110	134	76	21.196	26.389	23.564	18.316	25.18	13.823
RVBD_2882c	ribosome recycling factor Frr; K02838 ribosome recycling factor	0.404459	0.654544	6.5936	0.131778	578	669	593	599	658	1052	102.953	119.284	101.996	99.741	123.647	191.339
RVBD_2885c	transposase	-0.166858	0.654544	7.59399	0.0748326	1372	1433	1493	1496	1196	856	244.38	255.506	256.795	249.102	224.745	155.691
RVBD_2886c	resolvase	0.361798	0.654544	4.46737	0.0819987	69	86	92	87	103	101	12.29	15.334	15.824	14.487	19.355	18.37
RVBD_2887	transcriptional regulator	-0.320181	0.654544	6.40815	0.197006	583	498	567	618	515	186	103.844	88.794	97.524	102.904	96.775	33.83
RVBD_2889c	elongation factor Tsf; K02357 elongation factor Ts	-0.207529	0.654544	8.59324	0.197659	1128	1054	1158	1260	1003	513	200.919	187.93	199.176	209.805	188.477	93.305
RVBD_2893	oxidoreductase	-0.476157	0.654544	4.22005	0.0208981	81	70	72	77	45	30	14.428	12.481	12.384	12.821	8.456	5.456
RVBD_2898c	endonuclease; K07460 putative endonuclease	0.317266	0.654544	3.54067	0.187874	56	91	70	81	102	62	9.975	16.225	12.04	13.487	19.167	11.277
RVBD_2901c	hypothetical protein	0.441602	0.654544	6.81565	0.127626	915	988	999	989	956	1836	162.979	176.162	171.828	164.68	179.645	333.935
RVBD_2904c	50S ribosomal protein L19 RplS; K02884 large subunit ribosomal protein L19	0.261399	0.654544	8.98975	0.146896	1934	1901	2096	1973	1962	2568	344.483	338.952	360.511	328.528	368.686	467.072
RVBD_2905	alanine rich lipoprotein LppW	-0.116444	0.654544	8.29048	0.110228	1241	1184	1182	1276	990	799	221.046	211.109	203.303	212.469	186.034	145.323
RVBD_2908c	hypothetical protein; K06960	0.332729	0.654544	5.25388	0.106415	97	137	155	150	139	152	17.278	24.427	26.66	24.977	26.12	27.646
RVBD_2909c	30S ribosomal protein S16 RpsP; K02959 small subunit ribosomal protein S16	0.212029	0.654544	8.32963	0.117908	1052	1046	1075	1137	1014	1202	187.382	186.504	184.9	189.324	190.544	218.622
RVBD_2910c	hypothetical protein	0.14845	0.654544	4.3817	0.232552	249	270	251	277	250	251	44.352	48.141	43.172	46.124	46.978	45.652
RVBD_2913c	deacetylase	0.132261	0.654544	6.21455	0.19241	391	409	432	473	377	383	69.645	72.925	74.304	78.76	70.843	69.661
RVBD_2918c	[protein-PII] uridylyltransferase GlnD; K00990 [protein-PII] uridylyltransferase [EC:2.7.7.59]	-0.157662	0.654544	6.40418	0.17586	447	413	441	471	383	236	79.619	73.639	75.852	78.427	71.971	42.924
RVBD_2919c	nitrogen regulatory protein P-II GlnB; K04751 nitrogen regulatory protein P-II 1	0.394692	0.654544	4.92228	0.210551	228	278	303	251	277	501	40.611	49.568	52.116	41.794	52.052	91.123
RVBD_2922A	acylphosphatase AcyP; K01512 acylphosphatase [EC:3.6.1.7]	-0.722736	0.654544	3.49315	0.186689	101	90	95	124	85	10	17.99	16.047	16.34	20.647	15.973	1.819
RVBD_2926c	hypothetical protein; K07040 uncharacterized protein	-0.0920641	0.654544	7.96308	0.191678	1603	1387	1454	1524	1329	977	285.525	247.305	250.087	253.764	249.737	177.698
RVBD_2928	thioesterase TesA	0.441016	0.654544	5.70005	0.0915527	394	509	427	469	491	728	70.179	90.756	73.444	78.094	92.266	132.41
RVBD_2930	fatty-acid-AMP ligase FadD26; K12426 long chain fatty acid CoA FadD26	0.193684	0.654544	8.98405	0.210369	4853	5020	5016	5127	4594	5798	864.414	895.075	862.75	853.706	863.275	1054.55
RVBD_2932	phenolpthiocerol synthesis type-I polyketide synthase PpsB; K12441 phthiocerol/phenolphthiocerol synthesis type-I polyketide synthase B	0.135949	0.654544	5.02478	0.194945	195	204	206	243	210	157	34.733	36.374	35.432	40.462	39.462	28.555
RVBD_2934	phenolpthiocerol synthesis type-I polyketide synthase PpsD; K12443 phthiocerol/phenolphthiocerol synthesis type-I polyketide synthase D	-0.0947742	0.654544	7.89112	0.150976	1277	1227	1271	1332	1063	856	227.459	218.776	218.611	221.794	199.752	155.691
RVBD_2935	phenolpthiocerol synthesis type-I polyketide synthase PpsE; K12444 phthiocerol/phenolphthiocerol synthesis type-I polyketide synthase E	-0.11545	0.654544	9.46749	0.0946159	4394	3739	4387	4249	3569	2778	782.657	666.67	754.562	707.509	670.663	505.267
RVBD_2941	fatty-acid-AMP ligase FadD28; K12427 fatty acid CoA ligase FadD28	0.254425	0.654544	9.90033	0.189847	10336	10161	10978	9929	10516	13897	1841.04	1811.72	1888.21	1653.3	1976.1	2527.61
RVBD_2945c	lipoprotein LPpx	0.356057	0.654544	5.72287	0.0859997	421	504	452	498	486	643	74.988	89.864	77.744	82.923	91.326	116.95
RVBD_2948c	p-hydroxybenzoyl-AMP ligase FadD22; K12424 fatty acid CoA ligase FadD22	0.28636	0.654544	7.7631	0.0661473	1136	1254	1236	1281	1277	1473	202.344	223.59	212.591	213.302	239.966	267.912
RVBD_2949c	chorismate-pyruvate lyase	0.440447	0.654544	6.45263	0.123146	649	885	857	786	855	1407	115.6	157.797	147.404	130.878	160.666	255.907
RVBD_2950c	fatty-acid-AMP ligase FadD29	0.201738	0.654544	9.16106	0.208348	3540	3953	4086	3776	3783	4556	630.543	704.827	702.79	628.749	710.877	828.652
RVBD_2951c	ketoreductase; K14728 phthiodiolone/phenolphthiodiolone dimycocerosates ketoreductase [EC:1.2.-.-]	0.198489	0.654544	7.73151	0.0646951	1459	1577	1400	1652	1483	1486	259.876	281.182	240.799	275.078	278.676	270.276
RVBD_2952	methyltransferase	0.237272	0.654544	7.0102	0.160295	529	589	561	571	557	692	94.225	105.02	96.492	95.078	104.668	125.862
RVBD_2953	trans-acting enoyl reductase; K12445 trans enoyl reductase [EC:1.3.1.-]	0.106112	0.654544	7.57304	0.116324	971	921	916	1036	974	753	172.954	164.216	157.552	172.506	183.028	136.957
RVBD_2956	FkbM family methyltransferase	0.367369	0.654544	6.03941	0.185847	604	714	700	674	635	1178	107.584	127.307	120.4	112.229	119.325	214.256
RVBD_2958c	inactive PGL/p-HBAD biosynthesis glycosyltransferase	0.148456	0.654544	5.71376	0.174197	398	437	408	457	424	374	70.892	77.918	70.176	76.096	79.675	68.024
RVBD_2959c	methyltransferase	0.500212	0.654544	6.48704	0.15594	870	1028	975	985	916	2107	154.964	183.294	167.7	164.014	172.129	383.224
RVBD_2961	transposase	0.219522	0.654544	3.27773	0.14759	56	47	47	62	58	40	9.975	8.38	8.084	10.324	10.899	7.275
RVBD_2962c	PGL/p-HBAD biosynthesis rhamnosyltransferase	0.106584	0.654544	8.0062	0.156608	824	800	799	878	782	717	146.77	142.641	137.428	146.197	146.948	130.409
RVBD_2963	ABC transporter permease; K07089	-0.191992	0.654544	7.05139	0.0813079	314	324	385	298	290	227	55.93	57.77	66.22	49.621	54.495	41.287
RVBD_2964	formyltetrahydrofolate deformylase PurU; K01433 formyltetrahydrofolate deformylase [EC:3.5.1.10]	0.269369	0.654544	5.87125	0.0489951	448	417	422	485	437	498	79.798	74.352	72.584	80.758	82.118	90.577
RVBD_2965c	phosphopantetheine adenylyltransferase KdtB; K00954 pantetheine-phosphate adenylyltransferase [EC:2.7.7.3]	0.361832	0.654544	5.02619	0.00353084	147	153	144	192	168	161	26.184	27.28	24.768	31.97	31.569	29.283
RVBD_2968c	integral membrane protein	-0.0931673	0.654544	5.81212	0.235971	492	452	523	478	451	330	87.635	80.592	89.956	79.593	84.749	60.021
RVBD_2970A	2,5-diketo-D-gluconate reductase A	0.323073	0.654544	5.06739	0.107693	283	305	322	344	291	420	50.408	54.382	55.384	57.28	54.683	76.39
RVBD_2972c	exported or membrane protein	-0.344429	0.654544	3.93754	0.0230586	101	83	85	77	64	52	17.99	14.799	14.62	12.821	12.026	9.458
RVBD_2973c	ATP-dependent DNA helicase RecG; K03655 ATP-dependent DNA helicase RecG [EC:3.6.4.12]	0.256864	0.654544	5.16083	0.0813052	178	151	168	209	155	181	31.705	26.924	28.896	34.801	29.127	32.921
RVBD_2974c	DAK2 domain fusion protein YloV; K07030	-0.242445	0.654544	5.50767	0.202311	188	147	168	202	129	75	33.486	26.21	28.896	33.635	24.241	13.641
RVBD_2980	secreted protein	-0.304997	0.654544	6.16611	0.148098	272	224	269	264	235	98	48.448	39.94	46.268	43.959	44.16	17.824
RVBD_2984	polyphosphate kinase PPK; K00937 polyphosphate kinase [EC:2.7.4.1]	0.0939388	0.654544	7.46636	0.184753	816	797	850	919	780	700	145.345	142.106	146.2	153.024	146.573	127.317
RVBD_2986c	DNA-binding protein HupB; K03530 DNA-binding protein HU-beta	0.2978	0.654544	9.3999	0.0912023	1966	1799	2121	2071	1969	2558	350.183	320.765	364.811	344.846	370.002	465.253
RVBD_2989	transcriptional regulator	-0.373399	0.654544	5.87277	0.0856202	156	142	154	132	142	59	27.787	25.319	26.488	21.98	26.684	10.731
RVBD_2997	oxidoreductase	-0.269743	0.654544	4.96224	0.117055	173	153	169	184	133	73	30.815	27.28	29.068	30.638	24.993	13.277
RVBD_3002c	acetolactate synthase small subunit IlvN; K01653 acetolactate synthase I/III small subunit [EC:2.2.1.6]	0.257269	0.654544	6.95395	0.158753	430	422	443	455	412	568	76.591	75.243	76.196	75.763	77.42	103.309
RVBD_3009c	glutamyl-tRNA amidotransferase GatB; K02434 aspartyl-tRNA(Asn)/glutamyl-tRNA(Gln) amidotransferase subunit B [EC:6.3.5.6 6.3.5.7]	0.117922	0.654544	7.79586	0.137811	1213	1202	1191	1286	1205	1070	216.059	214.319	204.851	214.134	226.436	194.613
RVBD_3011c	glutamyl-tRNA amidotransferase GatA; K02433 aspartyl-tRNA(Asn)/glutamyl-tRNA(Gln) amidotransferase subunit A [EC:6.3.5.6 6.3.5.7]	-0.287365	0.654544	7.88222	0.121375	491	471	516	563	402	206	87.457	83.98	88.752	93.746	75.541	37.468
RVBD_3013	hypothetical protein	-0.435484	0.654544	4.70235	0.175633	132	112	118	142	104	31	23.512	19.97	20.296	23.645	19.543	5.638
RVBD_3028c	electron transfer flavoprotein alpha subunit FixB; K03522 electron transfer flavoprotein alpha subunit	-0.141698	0.654544	9.54618	0.19975	2491	2337	2285	2582	2085	1362	443.696	416.691	393.019	429.934	391.8	247.723
RVBD_3029c	electron transfer flavoprotein beta subunit FixA; K03521 electron transfer flavoprotein beta subunit	0.126416	0.654544	9.31703	0.218715	2577	2648	2689	2855	2412	2583	459.014	472.143	462.507	475.391	453.247	469.8
RVBD_3031	alpha-1,4 glucanbranching enzyme; K16149 1,4-alpha-glucan branching enzyme [EC:2.4.1.18]	-0.281437	0.654544	6.58438	0.0917184	371	352	360	371	319	158	66.082	62.762	61.92	61.776	59.944	28.737
RVBD_3033	hypothetical protein	0.330592	0.654544	4.01938	0.141821	75	53	75	72	73	90	13.359	9.45	12.9	11.989	13.718	16.369
RVBD_3035	hypothetical protein	-0.334653	0.654544	6.98409	0.0543167	673	628	651	667	545	269	119.874	111.973	111.972	111.063	102.413	48.926
RVBD_3037c	SAM-dependent 3-O-methyltransferase	-0.247259	0.654544	6.19375	0.222076	279	243	274	318	220	111	49.695	43.327	47.128	52.951	41.341	20.189
RVBD_3038c	methyltransferase	0.112274	0.654544	7.58067	0.131822	794	807	802	937	779	661	141.427	143.89	137.944	156.022	146.385	120.224
RVBD_3042c	phosphoserine phosphatase SerB2; K01079 phosphoserine phosphatase [EC:3.1.3.3]	-0.182044	0.654544	8.00502	0.0547345	1099	1111	1161	1096	1009	647	195.753	198.093	199.692	182.497	189.605	117.677
RVBD_3043c	cytochrome C oxidase polypeptide I CtaD; K02274 cytochrome c oxidase subunit I [EC:1.9.3.1]	0.197104	0.654544	9.56706	0.0853917	3750	3790	3855	4046	3803	4005	667.948	675.764	663.058	673.707	714.635	728.436
RVBD_3045	NADP-dependent alcohol dehydrogenase AdhC; K13979 uncharacterized zinc-type alcohol dehydrogenase-like protein [EC:1.-.-.-]	0.214551	0.654544	7.31092	0.1008	1206	1246	1313	1309	1280	1385	214.812	222.164	225.835	217.964	240.529	251.906
RVBD_3046c	hypothetical protein	-0.262429	0.654544	5.43057	0.0537811	279	287	288	297	229	141	49.695	51.173	49.536	49.454	43.032	25.645
RVBD_3047c	hypothetical protein	0.374374	0.654544	4.09676	0.136365	146	185	171	171	195	237	26.005	32.986	29.412	28.474	36.643	43.106
RVBD_3048c	ribonucleoside-diphosphate reductase NrdF2	0.279547	0.654544	7.20185	0.196408	1386	1794	1721	1565	1634	2255	246.874	319.873	296.011	260.591	307.051	410.143
RVBD_3051c	ribonucleoside-diphosphate reductase NrdE	0.298273	0.654544	10.0308	0.22076	11302	11889	13036	11604	11133	18676	2013.11	2119.83	2242.19	1932.2	2092.04	3396.82
RVBD_3056	DNA-damage-inducible protein F DinF; K02346 DNA polymerase IV [EC:2.7.7.7]	0.185977	0.654544	5.09729	0.083183	252	252	249	294	248	240	44.886	44.932	42.828	48.954	46.603	43.652
RVBD_3060c	transcriptional regulator GntR-family	-0.199819	0.654544	7.2112	0.0103619	1509	1313	1536	1341	1153	967	268.782	234.11	264.191	223.292	216.664	175.879
RVBD_3074	hypothetical protein	-0.251411	0.654544	6.40566	0.148403	233	206	225	248	185	98	41.502	36.73	38.7	41.295	34.764	17.824
RVBD_3079c	hypothetical protein	0.212734	0.654544	4.41943	0.0977992	121	140	155	174	142	123	21.552	24.962	26.66	28.973	26.684	22.371
RVBD_3091	hypothetical protein	-0.288914	0.654544	7.95906	0.165436	1076	914	1079	1156	904	398	191.657	162.968	185.588	192.488	169.874	72.389
RVBD_3092c	integral membrane protein; K09781 hypothetical protein	-0.341226	0.654544	8.06881	0.0828949	2714	2254	2432	2681	2026	988	483.416	401.892	418.303	446.418	380.713	179.699
RVBD_3093c	oxidoreductase	-0.471609	0.654544	4.84015	0.0267814	139	114	140	130	94	47	24.759	20.326	24.08	21.647	17.664	8.548
RVBD_3106	NADPH:adrenodoxin oxidoreductase FprA; K00528 ferredoxin--NADP+ reductase [EC:1.18.1.2]	-0.165764	0.654544	5.74352	0.161082	338	304	343	326	307	182	60.204	54.204	58.996	54.283	57.689	33.102
RVBD_3107c	alkyldihydroxyacetonephosphate synthase AgpS; K00803 alkyldihydroxyacetonephosphate synthase [EC:2.5.1.26]	-0.18879	0.654544	6.01367	0.189965	255	247	244	278	213	125	45.42	44.041	41.968	46.29	40.026	22.735
RVBD_3112	molybdenum cofactor biosynthesis protein D1 MoaD1; K03636 molybdopterin synthase sulfur carrier subunit	0.730525	0.654544	0.800828	0.0256966	14	13	16	18	23	27	2.494	2.318	2.752	2.997	4.322	4.911
RVBD_3114	hypothetical protein	-0.485942	0.654544	0.628336	0.198533	19	15	16	12	10	10	3.384	2.675	2.752	1.998	1.879	1.819
RVBD_3116	molybdenum cofactor biosynthesis protein MoeB2; K11996 adenylyltransferase and sulfurtransferase	0.270337	0.654544	6.86141	0.211862	1241	1214	1261	1278	1102	1799	221.046	216.458	216.891	212.802	207.081	327.205
RVBD_3118	hypothetical protein	-0.535388	0.654544	0.55537	0.0922313	18	13	23	17	8	9	3.206	2.318	3.956	2.831	1.503	1.637
RVBD_3119	molybdenum cofactor biosynthesis protein E1 MoaE1; K03635 molybdopterin synthase catalytic subunit [EC:2.8.1.12]	0.385918	0.654544	5.05898	0.0358704	274	271	294	328	301	380	48.805	48.32	50.568	54.616	56.562	69.115
RVBD_3120	methyltransferase	0.267206	0.654544	5.37435	0.0825907	190	208	236	223	258	215	33.843	37.087	40.592	37.132	48.482	39.105
RVBD_3123	hypothetical protein	-0.626566	0.654544	4.29132	0.109517	153	118	122	146	103	25	27.252	21.04	20.984	24.311	19.355	4.547
RVBD_3124	transcriptional regulator MoaR1	0.586796	0.654544	3.634	0.167422	108	120	154	126	131	347	19.237	21.396	26.488	20.98	24.617	63.113
RVBD_3134c	universal stress protein	-0.180554	0.654544	8.21604	0.0418004	3230	2803	3202	3077	2577	1865	575.326	499.78	550.743	512.357	484.253	339.209
RVBD_3136	PPE family protein PPE51	0.106265	0.654544	8.06668	0.096967	1697	1554	1727	1877	1642	1372	302.269	277.081	297.043	312.543	308.554	249.542
RVBD_3139	acyl-CoA dehydrogenase FadE24	-0.126934	0.654544	7.77442	0.0762606	2740	2612	3039	2678	2300	2018	488.047	465.724	522.707	445.919	432.201	367.037
RVBD_3142c	hypothetical protein	0.231763	0.654544	6.4017	0.234667	1087	983	1065	1115	894	1403	193.616	175.271	183.18	185.661	167.995	255.18
RVBD_3146	NADH dehydrogenase subunit B NuoB; K00331 NADH-quinone oxidoreductase subunit B [EC:1.6.5.3]	0.327865	0.654544	5.92601	0.130566	231	252	258	242	272	353	41.146	44.932	44.376	40.296	51.112	64.204
RVBD_3147	NADH dehydrogenase subunit C NuoC; K00332 NADH-quinone oxidoreductase subunit C [EC:1.6.5.3]	0.211753	0.654544	6.28712	0.128862	308	302	314	341	291	349	54.861	53.847	54.008	56.781	54.683	63.477
RVBD_3149	NADH dehydrogenase subunit E NuoE; K00334 NADH-quinone oxidoreductase subunit E [EC:1.6.5.3]	-0.166083	0.654544	6.72263	0.162536	537	473	453	522	423	268	95.65	84.337	77.916	86.919	79.487	48.744
RVBD_3158	NADH dehydrogenase subunit N NuoN; K00343 NADH-quinone oxidoreductase subunit N [EC:1.6.5.3]	-0.156665	0.654544	7.40358	0.0720523	1069	923	1099	1052	868	633	190.41	164.573	189.028	175.17	163.109	115.131
RVBD_3159c	PPE family protein PPE53	0.571467	0.654544	6.08497	0.00802207	188	226	227	276	261	340	33.486	40.296	39.044	45.957	49.045	61.84
RVBD_3166c	hypothetical protein	-0.361176	0.654544	5.21668	0.0431933	338	266	279	267	252	126	60.204	47.428	47.988	44.459	47.354	22.917
RVBD_3171c	non-heme haloperoxidase Hpx	-0.321033	0.654544	7.28546	0.0675044	1146	979	1034	1071	909	441	204.125	174.557	177.848	178.334	170.813	80.21
RVBD_3190A	hypothetical protein	0.345128	0.654544	5.57858	0.18798	524	656	579	583	573	952	93.335	116.966	99.588	97.076	107.674	173.151
RVBD_3194c	PDZ domain-containing protease; K07177 PDZ domain-containing protein	0.123671	0.654544	6.85809	0.237424	485	427	468	512	423	437	86.388	76.135	80.496	85.254	79.487	79.482
RVBD_3195	hypothetical protein	0.226183	0.654544	5.13334	0.0704311	161	159	137	178	171	138	28.677	28.35	23.564	29.639	32.133	25.1
RVBD_3196	bacteriocin biosynthesis cyclodehydratase domain-containing protein	-1.13208	0.654544	2.12812	0.0513148	31	28	26	22	24	2	5.522	4.992	4.472	3.663	4.51	0.364
RVBD_3196A	hypothetical protein	0.495106	0.654544	3.28255	0.00791093	76	87	79	114	114	84	13.537	15.512	13.588	18.982	21.422	15.278
RVBD_3198A	glutaredoxin-like protein; K18917 mycoredoxin [EC:1.20.4.3]	0.333079	0.654544	5.49389	0.229225	245	265	227	251	221	420	43.639	47.25	39.044	41.794	41.529	76.39
RVBD_3198c	ATP-dependent DNA helicase II UvrD2; K03657 DNA helicase II / ATP-dependent DNA helicase PcrA [EC:3.6.4.12]	-0.113329	0.654544	7.37306	0.224074	1051	882	941	1045	829	585	187.204	157.262	161.852	174.005	155.78	106.401
RVBD_3201c	DNA helicase II/ATP-dependent DNA helicase PcrA; K03657 DNA helicase II / ATP-dependent DNA helicase PcrA [EC:3.6.4.12]	-0.298754	0.654544	6.84379	0.149604	481	374	454	484	368	175	85.675	66.685	78.088	80.592	69.152	31.829
RVBD_3203	lipase LipV	-0.335421	0.654544	5.56365	0.0455975	335	247	302	277	248	130	59.67	44.041	51.944	46.124	46.603	23.645
RVBD_3207c	hypothetical protein	0.141065	0.654544	7.8565	0.191725	1669	1586	1565	1751	1472	1614	297.281	282.787	269.179	291.562	276.609	293.557
RVBD_3211	ATP-dependent RNA helicase RhlE	0.203778	0.654544	9.83665	0.138836	2947	2682	3161	3180	2696	3325	524.918	478.205	543.691	529.508	506.615	604.756
RVBD_3216	hypothetical protein	0.236213	0.654544	4.04129	0.157343	128	169	141	159	151	159	22.799	30.133	24.252	26.475	28.375	28.919
RVBD_3217c	integral membrane protein	-0.519299	0.654544	6.60902	0.141074	523	426	510	484	487	112	93.156	75.957	87.72	80.592	91.514	20.371
RVBD_3219	transcriptional regulator WhiB-like WhiB1	0.365573	0.654544	9.94624	0.137951	5476	6522	5859	6321	5566	9477	975.382	1162.88	1007.75	1052.52	1045.93	1723.69
RVBD_3221c	biotinylated protein	0.462017	0.654544	5.16576	0.0161189	182	221	225	240	266	286	32.418	39.405	38.7	39.963	49.985	52.018
RVBD_3222c	hypothetical protein	-0.199423	0.654544	6.61072	0.205825	569	538	538	605	448	290	101.35	95.926	92.536	100.74	84.185	52.746
RVBD_3223c	RNA polymerase sigma factor SigH; K03088 RNA polymerase sigma-70 factor, ECF subfamily	0.221986	0.654544	7.5289	0.188418	1494	1484	1516	1561	1375	1874	266.11	264.6	260.751	259.925	258.381	340.846
RVBD_3224	citronellol/citronellal dehydrogenase	0.148614	0.654544	7.59921	0.117251	1049	1065	1029	1158	996	1017	186.847	189.891	176.988	192.821	187.162	184.974
RVBD_3227	3-phosphoshikimate 1-carboxyvinyltransferase AroA; K00800 3-phosphoshikimate 1-carboxyvinyltransferase [EC:2.5.1.19]	-0.390823	0.654544	6.60442	0.0674389	351	279	299	322	244	116	62.52	49.746	51.428	53.617	45.851	21.098
RVBD_3230c	oxidoreductase	-0.26532	0.654544	6.45602	0.0220493	571	498	620	541	452	304	101.706	88.794	106.64	90.083	84.937	55.292
RVBD_3232c	polyphosphate kinase Ppk2	0.350816	0.654544	5.81881	0.0915907	332	371	357	355	406	493	59.136	66.15	61.404	59.112	76.293	89.668
RVBD_3233c	diacylglycerol acyltransferase	0.204685	0.654544	5.2693	0.214617	154	164	173	161	168	193	27.43	29.241	29.756	26.808	31.569	35.103
RVBD_3236c	CPA2 family monovalent cation:H+ antiporter-2; K03455 monovalent cation:H+ antiporter-2, CPA2 family	-0.140353	0.654544	6.33518	0.198862	357	393	429	402	350	234	63.589	70.073	73.788	66.938	65.77	42.56
RVBD_3239c	drug:H+ antiporter-2 (14 Spanner) (DHA2) family drug resistance MFS transporter	-0.223305	0.654544	6.42379	0.0644381	571	532	554	577	447	298	101.706	94.857	95.288	96.077	83.997	54.201
RVBD_3240c	preprotein translocase subunit SecA1; K03070 preprotein translocase subunit SecA	0.193158	0.654544	9.37045	0.122714	3611	3722	3770	4095	3412	4046	643.189	663.639	648.438	681.866	641.161	735.893
RVBD_3241c	ribosomal subunit interface protein	0.354782	0.654544	5.55238	0.0968798	520	462	481	515	504	726	92.622	82.375	82.732	85.754	94.708	132.046
RVBD_3242c	hypothetical protein	-0.398448	0.654544	4.58388	0.179214	148	101	143	134	118	40	26.362	18.008	24.596	22.313	22.174	7.275
RVBD_3243c	hypothetical protein	-0.328392	0.654544	6.05418	0.147252	566	464	504	581	425	191	100.816	82.732	86.688	96.743	79.863	34.739
RVBD_3248c	adenosylhomocysteinase SahH; K01251 adenosylhomocysteinase [EC:3.3.1.1]	0.25247	0.654544	9.0409	0.19976	2294	2380	2621	2377	2321	3281	408.606	424.358	450.811	395.799	436.147	596.753
RVBD_3256c	hypothetical protein	-0.510207	0.654544	6.60326	0.191937	418	385	318	440	333	80	74.454	68.646	54.696	73.265	62.575	14.551
RVBD_3258c	hypothetical protein	-0.461194	0.654544	7.23044	0.148709	680	594	641	755	544	165	121.121	105.911	110.252	125.716	102.225	30.01
RVBD_3266c	dTDP-4-dehydrorhamnose reductase RmlD; K00067 dTDP-4-dehydrorhamnose reductase [EC:1.1.1.133]	-0.196265	0.654544	7.47124	0.09068	1068	981	1018	1085	866	552	190.232	174.914	175.096	180.665	162.733	100.399
RVBD_3268	hypothetical protein	-0.251504	0.654544	8.55692	0.148551	1758	1583	1626	1901	1411	729	313.134	282.252	279.671	316.539	265.146	132.592
RVBD_3270	metal cation-transporter P-type ATPase CtpC; K12950 cation-transporting P-type ATPase C [EC:3.6.3.-]	-0.264075	0.654544	11.16	0.0661824	5369	5097	5872	5486	4790	2613	956.323	908.804	1009.98	913.484	900.106	475.257
RVBD_3274c	acyl-CoA dehydrogenase FadE25	0.145479	0.654544	8.31104	0.119935	1405	1355	1286	1507	1271	1294	250.258	241.599	221.191	250.933	238.838	235.355
RVBD_3275c	phosphoribosylaminoimidazole carboxylase catalytic subunit PurE; K01588 5-(carboxyamino)imidazole ribonucleotide mutase [EC:5.4.99.18]	-0.375115	0.654544	5.97276	0.137574	238	203	170	221	168	69	42.392	36.195	29.24	36.799	31.569	12.55
RVBD_3279c	BirA protein; K03524 BirA family transcriptional regulator, biotin operon repressor / biotin-[acetyl-CoA-carboxylase] ligase [EC:6.3.4.15]	-0.215143	0.654544	5.38201	0.161241	164	150	146	165	133	74	29.212	26.745	25.112	27.474	24.993	13.459
RVBD_3280	propionyl-CoA carboxylase beta chain 5 AccD5; K01966 propionyl-CoA carboxylase beta chain [EC:6.4.1.3]	0.187179	0.654544	8.07706	0.0748121	1172	1144	1241	1285	1195	1200	208.756	203.977	213.451	213.968	224.557	218.258
RVBD_3281	acetyl-/propionyl-coenzyme A carboxylase AccE5	0.468316	0.654544	6.54002	0.0773987	481	520	491	507	573	879	85.675	92.717	84.452	84.422	107.674	159.874
RVBD_3282	maf-like protein; K06287 septum formation protein	-0.157419	0.654544	6.58442	0.225488	399	305	357	367	322	193	71.07	54.382	61.404	61.11	60.508	35.103
RVBD_3287c	anti-sigma factor RsbW	-0.205698	0.654544	5.5075	0.100428	351	319	339	318	317	179	62.52	56.878	58.308	52.951	59.569	32.557
RVBD_3289c	transmembrane protein	-0.321641	0.654544	5.91821	0.00269952	679	612	721	564	533	378	120.943	109.121	124.012	93.913	100.158	68.751
RVBD_3294c	ATPase	-0.535828	0.654544	1.53326	0.230017	20	25	29	9	18	24	3.562	4.458	4.988	1.499	3.382	4.365
RVBD_3296	ATP-dependent helicase Lhr; K03724 ATP-dependent helicase Lhr and Lhr-like helicase [EC:3.6.4.-]	-0.282667	0.654544	7.87495	0.0915412	1337	1122	1168	1295	1028	531	238.146	200.055	200.895	215.633	193.175	96.579
RVBD_3299c	arylsulfatase AtsB; K01130 arylsulfatase [EC:3.1.6.1]	0.133972	0.654544	7.00002	0.125341	769	674	728	820	686	665	136.974	120.175	125.216	136.54	128.909	120.951
RVBD_3306c	amidohydrolase AmiB1	-0.286338	0.654544	7.11404	0.154879	518	505	485	546	454	200	92.266	90.042	83.42	90.915	85.313	36.376
RVBD_3307	purine nucleoside phosphorylase DeoD; K03783 purine-nucleoside phosphorylase [EC:2.4.2.1]	-0.296198	0.654544	6.83674	0.228047	510	441	468	539	448	165	90.841	78.631	80.496	89.75	84.185	30.01
RVBD_3311	hypothetical protein	0.214112	0.654544	7.49586	0.0397272	758	649	682	846	670	694	135.015	115.718	117.304	140.869	125.902	126.226
RVBD_3317	succinate dehydrogenase [hydrophobic membrane anchor subunit] SdhD; K00242 succinate dehydrogenase / fumarate reductase, membrane anchor subunit	0.162828	0.654544	4.55255	0.202273	135	152	143	154	150	135	24.046	27.102	24.596	25.643	28.187	24.554
RVBD_3323c	MoaD-MoaE fusion protein MoaX; K03635 molybdopterin synthase catalytic subunit [EC:2.8.1.12]	0.293939	0.654544	5.8935	0.185524	244	265	259	292	228	359	43.461	47.25	44.548	48.621	42.844	65.295
RVBD_3330	penicillin-binding protein DacB1; K07258 D-alanyl-D-alanine carboxypeptidase (penicillin-binding protein 5/6) [EC:3.4.16.4]	-0.297467	0.654544	7.22497	0.153923	491	378	445	477	387	171	87.457	67.398	76.54	79.426	72.723	31.102
RVBD_3332	N-acetylglucosamine-6-phosphate deacetylase NagA; K01443 N-acetylglucosamine-6-phosphate deacetylase [EC:3.5.1.25]	-0.519728	0.654544	7.64485	0.140539	796	722	676	836	628	170	141.783	128.734	116.272	139.204	118.01	30.92
RVBD_3334	transcriptional regulator MerR-family	0.154821	0.654544	5.7001	0.236114	466	437	554	502	478	495	83.004	77.918	95.288	83.589	89.823	90.031
RVBD_3335c	integral membrane protein; K07058 membrane protein	-0.191464	0.654544	5.52552	0.188684	172	186	175	170	168	95	30.637	33.164	30.1	28.307	31.569	17.279
RVBD_3337	hypothetical protein	-0.342256	0.654544	5.49755	0.0169411	447	405	428	406	339	200	79.619	72.212	73.616	67.604	63.703	36.376
RVBD_3339c	isocitrate dehydrogenase Icd1; K00031 isocitrate dehydrogenase [EC:1.1.1.42]	0.382719	0.654544	7.67129	0.0363716	1119	1139	1305	1435	1181	1643	199.316	203.086	224.459	238.945	221.926	298.831
RVBD_3340	O-acetylhomoserine sulfhydrylase MetC; K01740 O-acetylhomoserine (thiol)-lyase [EC:2.5.1.49]	-0.199507	0.654544	8.07371	0.00824552	1280	1167	1311	1187	1050	769	227.993	208.078	225.491	197.65	197.309	139.867
RVBD_3341	homoserine O-acetyltransferase MetA; K00641 homoserine O-acetyltransferase [EC:2.3.1.31]	-0.241326	0.654544	7.12254	0.137009	596	574	588	635	519	264	106.159	102.345	101.136	105.735	97.527	48.017
RVBD_3342	methyltransferase	-0.401434	0.654544	6.28066	0.134642	317	321	308	347	274	98	56.464	57.235	52.976	57.78	51.488	17.824
RVBD_3343c	PPE family protein PPE54	0.258789	0.654544	6.73747	0.117629	595	576	652	667	583	754	105.981	102.702	112.144	111.063	109.554	137.139
RVBD_3346c	transmembrane protein	-0.57688	0.654544	1.77876	0.00732606	42	43	37	34	21	20	7.481	7.667	6.364	5.661	3.946	3.638
RVBD_3347c	PPE family protein PPE55	0.248101	0.654544	8.4152	0.107723	1904	1806	2131	2036	1926	2343	339.139	322.013	366.531	339.018	361.921	426.149
RVBD_3350c	PPE family protein PPE56	0.189663	0.654544	7.69518	0.0862331	689	651	753	806	656	715	122.724	116.074	129.516	134.209	123.271	130.045
RVBD_3352c	oxidoreductase	-0.386425	0.654544	1.44045	0.210236	9	8	9	8	6	4	1.603	1.426	1.548	1.332	1.127	0.728
RVBD_3356c	bifunctional methylenetetrahydrofolate dehydrogenase/cyclohydrolase FolD; K01491 methylenetetrahydrofolate dehydrogenase (NADP+) / methenyltetrahydrofolate cyclohydrolase [EC:1.5.1.5 3.5.4.9]	-0.346202	0.654544	6.78094	0.068721	634	590	657	677	503	249	112.928	105.198	113.004	112.729	94.521	45.289
RVBD_3358	toxin RelK	0.630867	0.654544	2.82772	0.0306805	34	30	35	37	52	57	6.056	5.349	6.02	6.161	9.772	10.367
RVBD_3364c	hypothetical protein; K07131	-0.508264	0.654544	4.20253	0.0462896	81	56	75	72	46	24	14.428	9.985	12.9	11.989	8.644	4.365
RVBD_3367	PE-PGRS family protein PE_PGRS51	-0.297435	0.654544	7.09776	0.181332	525	444	455	499	409	200	93.513	79.166	78.26	83.089	76.857	36.376
RVBD_3369	hypothetical protein	-0.208201	0.654544	5.07022	0.113716	199	180	180	182	159	105	35.446	32.094	30.96	30.305	29.878	19.098
RVBD_3370c	DNA polymerase III alpha subunit DnaE2; K14162 error-prone DNA polymerase [EC:2.7.7.7]	-0.315651	0.654544	6.0916	0.108715	266	281	277	276	241	114	47.38	50.103	47.644	45.957	45.287	20.734
RVBD_3373	enoyl-CoA hydratase EchA18; K01692 enoyl-CoA hydratase [EC:4.2.1.17]	-0.180189	0.654544	4.78572	0.149042	132	131	122	117	106	87	23.512	23.358	20.984	19.482	19.919	15.824
RVBD_3378c	diterpene synthase; K15911 tuberculosinol/isotuberculosinol synthase [EC:3.1.7.8 3.1.7.9]	0.507853	0.654544	4.06628	0.149601	151	178	198	185	170	396	26.896	31.738	34.056	30.805	31.945	72.025
RVBD_3382c	LYTB1 protein; K03527 4-hydroxy-3-methylbut-2-enyl diphosphate reductase [EC:1.17.1.2]	0.134696	0.654544	5.1835	0.206161	189	202	208	227	196	177	33.665	36.017	35.776	37.798	36.831	32.193
RVBD_3384c	toxin VapC46	-0.516375	0.654544	5.13962	0.202305	188	137	165	186	160	31	33.486	24.427	28.38	30.971	30.066	5.638
RVBD_3385c	antitoxin VapB46	-0.470137	0.654544	7.51272	0.0690866	729	568	621	668	511	198	129.849	101.275	106.812	111.23	96.024	36.013
RVBD_3390	lipoprotein LpqD	0.444268	0.654544	5.61923	0.101386	298	251	278	316	261	501	53.08	44.754	47.816	52.618	49.045	91.123
RVBD_3391	multifunctional enzyme with acyl-CoA-reductase activity AcrA1	-0.136956	0.654544	6.66556	0.230841	544	568	635	609	544	324	96.897	101.275	109.22	101.406	102.225	58.93
RVBD_3396c	GMP synthase GuaA; K01951 GMP synthase (glutamine-hydrolysing) [EC:6.3.5.2]	-0.166374	0.654544	8.98945	0.0695149	1423	1244	1416	1378	1200	792	253.464	221.807	243.551	229.453	225.496	144.05
RVBD_3398c	e,e-farnesyl diphosphate synthase; K13787 geranylgeranyl diphosphate synthase, type I [EC:2.5.1.1 2.5.1.10 2.5.1.29]	0.233407	0.654544	4.69715	0.178341	62	50	67	63	69	60	11.043	8.915	11.524	10.49	12.966	10.913
RVBD_3405c	transcriptional regulator	-0.299685	0.654544	6.22237	0.0879171	496	441	503	476	440	202	88.347	78.631	86.516	79.26	82.682	36.74
RVBD_3407	antitoxin VapB47	0.40428	0.654544	8.82607	0.0967754	4402	4505	5308	5134	4556	7807	784.082	803.249	912.974	854.872	856.134	1419.95
RVBD_3410c	inosine-5'-monophosphate dehydrogenase GuaB3; K00088 IMP dehydrogenase [EC:1.1.1.205]	-0.297709	0.654544	6.29843	0.168299	504	450	481	508	450	182	89.772	80.236	82.732	84.588	84.561	33.102
RVBD_3418c	chaperonin GroES; K04078 chaperonin GroES	0.331095	0.654544	8.99753	0.0740474	10320	12197	12539	12512	11920	15626	1838.19	2174.75	2156.7	2083.4	2239.93	2842.08
RVBD_3421c	universal bacterial protein YeaZ	-0.55092	0.654544	6.06532	0.091114	287	244	253	286	209	62	51.12	43.506	43.516	47.622	39.274	11.277
RVBD_3426	PPE family protein PPE58	0.422153	0.654544	3.7079	0.11956	112	125	155	144	132	221	19.949	22.288	26.66	23.978	24.805	40.196
RVBD_3429	PPE family protein PPE59	0.34214	0.654544	6.65447	0.211327	817	883	968	901	803	1508	145.524	157.44	166.496	150.027	150.895	274.277
RVBD_3433c	hypothetical protein	-0.490052	0.654544	5.64192	0.13366	224	204	224	237	190	54	39.899	36.374	38.528	39.463	35.704	9.822
RVBD_3437	transmembrane protein	0.176846	0.654544	4.66246	0.0833812	231	225	265	272	250	220	41.146	40.118	45.58	45.291	46.978	40.014
RVBD_3451	cutinase Cut3	-0.185577	0.654544	7.27972	0.172547	1168	974	1081	1169	936	558	208.044	173.666	185.932	194.652	175.887	101.49
RVBD_3452	cutinase Cut4	-0.13879	0.654544	5.99996	0.196894	347	301	341	325	312	193	61.807	53.669	58.652	54.116	58.629	35.103
RVBD_3454	integral membrane protein	0.221528	0.654544	3.43356	0.189329	73	68	68	82	63	80	13.003	12.125	11.696	13.654	11.839	14.551
RVBD_3455c	tRNA pseudouridine synthase A TruA; K06173 tRNA pseudouridine38-40 synthase [EC:5.4.99.12]	-0.235722	0.654544	6.89336	0.224946	534	451	492	524	484	204	95.116	80.414	84.624	87.252	90.95	37.104
RVBD_3456c	50S ribosomal protein L17 RplQ; K02879 large subunit ribosomal protein L17	0.205752	0.654544	8.70548	0.0915441	1767	1575	1762	1898	1598	1858	314.737	280.825	303.063	316.04	300.286	337.936
RVBD_3457c	DNA-directed RNA polymerase alpha chain RpoA; K03040 DNA-directed RNA polymerase subunit alpha [EC:2.7.7.6]	0.172988	0.654544	8.81882	0.14475	2196	1985	2394	2274	2139	2295	391.15	353.929	411.767	378.648	401.947	417.418
RVBD_3459c	30S ribosomal protein S11 RpsK; K02948 small subunit ribosomal protein S11	0.154155	0.654544	7.87591	0.178859	929	853	974	1035	815	949	165.473	152.091	167.528	172.34	153.15	172.606
RVBD_3461c	50S ribosomal protein L36 RpmJ; K02919 large subunit ribosomal protein L36	0.444184	0.654544	7.82309	0.202884	1017	1109	1227	1040	1065	2428	181.147	197.737	211.043	173.172	200.128	441.608
RVBD_3462c	translation initiation factor IF-1 InfA; K02518 translation initiation factor IF-1	0.367774	0.654544	9.04372	0.162681	2367	2396	2738	2431	2458	4190	421.609	427.211	470.935	404.79	461.892	762.084
RVBD_3468c	dTDP-glucose 4,6-dehydratase	-0.188537	0.654544	4.82049	0.138215	143	143	130	129	106	98	25.471	25.497	22.36	21.48	19.919	17.824
RVBD_3475	transposase	-0.497719	0.654544	0.770506	0.158554	9	10	8	7	6	4	1.603	1.783	1.376	1.166	1.127	0.728
RVBD_3476c	MFS transporter, MHS family, alpha-ketoglutarate permease; K03761 MFS transporter, MHS family, alpha-ketoglutarate permease	0.234624	0.654544	4.79888	0.184733	158	185	191	215	162	199	28.143	32.986	32.852	35.8	30.442	36.194
RVBD_3478	PE family protein PPE60	0.115716	0.654544	9.19362	0.118683	1989	1727	1836	2207	1721	1572	354.28	307.927	315.791	367.492	323.399	285.918
RVBD_3485c	oxidoreductase	0.277594	0.654544	5.02434	0.0632975	92	92	109	121	102	101	16.387	16.404	18.748	20.148	19.167	18.37
RVBD_3488	hypothetical protein	-0.385121	0.654544	5.47313	0.202262	136	130	131	153	121	37	24.224	23.179	22.532	25.476	22.738	6.73
RVBD_3490	trehalose-6P synthase; K00697 trehalose 6-phosphate synthase [EC:2.4.1.15]	-0.114838	0.654544	8.74991	0.14051	1836	1646	1932	1776	1664	1154	327.027	293.485	332.303	295.725	312.688	209.891
RVBD_3493c	MCE-associated alanine and valine rich protein; K18481 Mce-associated membrane protein	0.122613	0.654544	6.01518	0.22426	299	244	243	308	258	214	53.258	43.506	41.796	51.286	48.482	38.923
RVBD_3495c	MCE-family lipoprotein LprN; K02067 phospholipid/cholesterol/gamma-HCH transport system substrate-binding protein	0.223592	0.654544	6.5768	0.107646	624	553	592	651	563	677	111.147	98.601	101.824	108.399	105.795	123.134
RVBD_3502c	3-oxoacyl-[acyl-carrier protein] reductase; K00059 3-oxoacyl-[acyl-carrier protein] reductase [EC:1.1.1.100]	-0.130678	0.654544	7.40328	0.113944	707	722	668	703	607	449	125.93	128.734	114.896	117.058	114.064	81.665
RVBD_3503c	ferredoxin FdxD; K05337 ferredoxin	0.450264	0.654544	5.14207	0.171657	158	169	184	165	181	341	28.143	30.133	31.648	27.474	34.012	62.022
RVBD_3505	acyl-CoA dehydrogenase FadE27	-0.244374	0.654544	6.59314	0.230622	313	309	312	356	284	126	55.751	55.095	53.664	59.278	53.367	22.917
RVBD_3507	PE-PGRS family protein PE_PGRS53	-0.421394	0.654544	7.83336	0.230594	714	684	688	791	617	197	127.177	121.958	118.336	131.711	115.943	35.831
RVBD_3520c	coenzyme F420-dependent oxidoreductase	0.166886	0.654544	8.08443	0.141312	1816	1728	1740	2050	1554	1813	323.465	308.105	299.279	341.349	292.018	329.751
RVBD_3523	lipid carrier protein or keto acyl-CoA thiolase Ltp3; K00626 acetyl-CoA C-acetyltransferase [EC:2.3.1.9]	-0.238254	0.654544	7.58452	0.0790227	855	957	929	878	841	457	152.292	170.635	159.788	146.197	158.035	83.12
RVBD_3526	3-ketosteroid-9-alpha-hydroxylase oxygenase component KshA; K15982 3-ketosteroid 9alpha-monooxygenase subunit A [EC:1.14.13.142]	0.257394	0.654544	7.52564	0.225191	713	727	741	709	697	1023	126.999	129.625	127.452	118.057	130.976	186.065
RVBD_3528c	hypothetical protein	0.589634	0.654544	5.18823	0.130635	439	580	523	560	495	1302	78.194	103.415	89.956	93.247	93.017	236.81
RVBD_3530c	oxidoreductase	0.250834	0.654544	5.02969	0.145472	81	73	99	110	87	77	14.428	13.016	17.028	18.316	16.348	14.005
RVBD_3531c	hypothetical protein	0.165136	0.654544	5.92811	0.187813	186	167	207	238	182	155	33.13	29.776	35.604	39.63	34.2	28.192
RVBD_3532	PPE family protein PPE61	-0.225737	0.654544	6.47179	0.0246081	680	684	729	713	509	430	121.121	121.958	125.388	118.723	95.648	78.209
RVBD_3545c	cytochrome P450 125 Cyp125; K15981 cholest-4-en-3-one 26-monooxygenase [EC:1.14.13.141]	0.229971	0.654544	6.60131	0.200077	403	439	445	436	419	538	71.782	78.274	76.54	72.599	78.736	97.852
RVBD_3547	deazaflavin-dependent nitroreductase Ddn	0.336596	0.654544	5.94141	0.0628845	357	411	369	429	401	487	63.589	73.282	63.468	71.434	75.353	88.576
RVBD_3549c	oxidoreductase	-0.117445	0.654544	6.0306	0.223444	241	223	242	232	199	164	42.927	39.761	41.624	38.631	37.395	29.829
RVBD_3550	enoyl-CoA hydratase EchA20; K01692 enoyl-CoA hydratase [EC:4.2.1.17]	-0.359659	0.654544	4.64515	0.0965808	143	119	113	118	114	47	25.471	21.218	19.436	19.648	21.422	8.548
RVBD_3555c	hypothetical protein	-0.197822	0.654544	5.78736	0.168457	228	199	223	239	185	108	40.611	35.482	38.356	39.796	34.764	19.643
RVBD_3557c	transcriptional regulator	-0.163449	0.654544	5.96506	0.191294	294	302	343	281	251	231	52.367	53.847	58.996	46.79	47.166	42.015
RVBD_3561	fatty-acid-CoA ligase FadD3; K18687 HIP---CoA ligase [EC:6.2.1.41]	-0.291299	0.654544	6.04013	0.116113	205	230	225	232	173	102	36.514	41.009	38.7	38.631	32.509	18.552
RVBD_3563	acyl-CoA dehydrogenase FadE32	-0.359876	0.654544	5.24402	0.204429	133	117	112	146	101	37	23.69	20.861	19.264	24.311	18.979	6.73
RVBD_3565	aspartate aminotransferase AspB	-0.362189	0.654544	5.04675	0.0717475	140	133	103	109	107	55	24.937	23.714	17.716	18.15	20.107	10.003
RVBD_3566A	hypothetical protein	-0.229992	0.654544	3.63702	0.207816	104	75	63	74	64	47	18.524	13.373	10.836	12.322	12.026	8.548
RVBD_3568c	3,4-DHSA dioxygenase HsaC; K16049 3,4-dihydroxy-9,10-secoandrosta-1,3,5(10)-triene-9,17-dione 4,5-dioxygenase [EC:1.13.11.25]	0.152777	0.654544	6.48018	0.0878005	403	352	386	471	375	316	71.782	62.762	66.392	78.427	70.468	57.475
RVBD_3569c	4,5-9,10-diseco-3-hydroxy-5,9, 17-trioxoandrosta-1(10),2-diene-4-oate hydrolase HsaD; K16050 4,5:9,10-diseco-3-hydroxy-5,9,17-trioxoandrosta-1(10),2-diene-4-oate hydrolase [EC:3.7.1.17]	0.20058	0.654544	6.10504	0.10378	182	215	176	212	204	182	32.418	38.335	30.272	35.301	38.334	33.102
RVBD_3574	transcriptional regulator KstR	-0.129053	0.654544	5.97161	0.181153	286	316	313	295	276	196	50.942	56.343	53.836	49.121	51.864	35.649
RVBD_3577	hypothetical protein	0.13707	0.654544	5.43607	0.195348	174	147	170	203	170	123	30.993	26.21	29.24	33.802	31.945	22.371
RVBD_3580c	cysteinyl-tRNA synthetase CysS1; K01883 cysteinyl-tRNA synthetase [EC:6.1.1.16]	-0.181756	0.654544	8.65556	0.0760133	1522	1319	1488	1525	1224	808	271.098	235.18	255.935	253.931	230.006	146.96
RVBD_3581c	2-C-methyl-D-erythritol 2,4-cyclodiphosphate synthase IspF; K01770 2-C-methyl-D-erythritol 2,4-cyclodiphosphate synthase [EC:4.6.1.12]	-0.360064	0.654544	9.37684	0.126716	2483	2205	2555	2634	2152	852	442.271	393.155	439.459	438.592	404.39	154.963
RVBD_3585	DNA repair protein RadA; K04485 DNA repair protein RadA/Sms	-0.275348	0.654544	7.21334	0.0844407	556	471	540	549	444	235	99.034	83.98	92.88	91.415	83.434	42.742
RVBD_3588c	beta-carbonic anhydrase CanB; K01673 carbonic anhydrase [EC:4.2.1.1]	0.130012	0.654544	5.28034	0.215421	182	211	201	221	198	173	32.418	37.622	34.572	36.799	37.207	31.466
RVBD_3589	adenine glycosylase MutY; K03575 A/G-specific adenine glycosylase [EC:3.2.2.-]	-0.309838	0.654544	6.62631	0.151662	391	324	320	398	280	134	69.645	57.77	55.04	66.272	52.616	24.372
RVBD_3591c	hydrolase	0.269773	0.654544	4.0312	0.22607	62	39	51	67	45	55	11.043	6.954	8.772	11.156	8.456	10.003
RVBD_3594	hypothetical protein	-0.180524	0.654544	5.63677	0.142943	356	310	301	340	271	180	63.411	55.274	51.772	56.614	50.925	32.739
RVBD_3596c	ATP-dependent Clp protease ATP-binding subunit ClpC; K03696 ATP-dependent Clp protease ATP-binding subunit ClpC	0.138579	0.654544	10.8199	0.158743	10577	10167	11042	11533	9725	10491	1883.97	1812.79	1899.22	1920.38	1827.46	1908.12
RVBD_3597c	iron-regulated H-NS-like protein Lsr2	0.230362	0.654544	8.00402	0.0942084	1210	1283	1218	1386	1174	1411	215.525	228.761	209.495	230.785	220.611	256.635
RVBD_3598c	lysyl-tRNA synthetase 1 LysS; K04567 lysyl-tRNA synthetase, class II [EC:6.1.1.6]	0.390416	0.654544	7.40947	0.0666972	546	574	661	642	632	889	97.253	102.345	113.692	106.901	118.761	161.693
RVBD_3600c	type III pantothenate kinase; K03525 type III pantothenate kinase [EC:2.7.1.33]	-0.0992124	0.654544	6.03136	0.208237	292	290	294	298	248	203	52.011	51.708	50.568	49.621	46.603	36.922
RVBD_3603c	alanine and leucine rich protein	-0.22199	0.654544	7.89434	0.0372364	830	798	839	835	694	441	147.839	142.285	144.308	139.037	130.412	80.21
RVBD_3604c	alanine and arginine and proline rich transmembrane protein	-0.352789	0.654544	7.69702	0.126371	1188	1034	985	1165	934	380	211.606	184.364	169.42	193.986	175.511	69.115
RVBD_3612c	hypothetical protein	-0.148143	0.654544	3.84902	0.214829	356	350	352	307	317	248	63.411	62.406	60.544	51.119	59.569	45.107
RVBD_3617	epoxide hydrolase EphA	0.20197	0.654544	5.89103	0.0872782	259	266	282	298	269	280	46.133	47.428	48.504	49.621	50.549	50.927
RVBD_3619c	ESAT-6 like protein EsxV	-0.392574	0.654544	2.34779	0.073163	61	58	61	54	46	27	10.865	10.342	10.492	8.992	8.644	4.911
RVBD_3620c	ESAT-6 like protein EsxW	0.486471	0.654544	2.30288	0.16463	56	76	59	66	67	129	9.975	13.551	10.148	10.99	12.59	23.463
RVBD_3625c	cell cycle protein MesJ; K04075 tRNA(Ile)-lysidine synthase [EC:6.3.4.19]	-0.484039	0.654544	5.88608	0.12648	343	258	307	334	256	78	61.095	46.002	52.804	55.615	48.106	14.187
RVBD_3627c	d-alanyl-d-alanine carboxypeptidase; K07259 D-alanyl-D-alanine carboxypeptidase / D-alanyl-D-alanine-endopeptidase (penicillin-binding protein 4) [EC:3.4.16.4 3.4.21.-]	-0.279234	0.654544	8.24106	0.0916221	1598	1404	1580	1627	1323	673	284.635	250.336	271.759	270.915	248.61	122.406
RVBD_3628	inorganic pyrophosphatase Ppa; K01507 inorganic pyrophosphatase [EC:3.6.1.1]	0.211037	0.654544	6.81847	0.173197	680	701	741	745	665	844	121.121	124.99	127.452	124.051	124.963	153.508
RVBD_3630	integral membrane protein	-0.257877	0.654544	6.12123	0.206615	325	279	303	355	260	122	57.889	49.746	52.116	59.112	48.858	22.19
RVBD_3631	transferase	0.255501	0.654544	5.99966	0.0887188	253	235	221	248	258	268	45.064	41.901	38.012	41.295	48.482	48.744
RVBD_3633	hypothetical protein	0.105754	0.654544	7.74721	0.231767	1533	1384	1536	1598	1377	1381	273.057	246.77	264.191	266.086	258.757	251.178
RVBD_3636	transposase	0.232768	0.654544	6.25206	0.108534	466	396	420	501	391	490	83.004	70.607	72.24	83.422	73.474	89.122
RVBD_3637	transposase	-0.64373	0.654544	1.06499	0.119835	9	5	11	5	3	6	1.603	0.892	1.892	0.833	0.564	1.091
RVBD_3642c	hypothetical protein	0.365257	0.654544	6.06768	0.147573	401	500	518	448	527	739	71.426	89.151	89.096	74.597	99.03	134.41
RVBD_3645	adenylate cyclase	-0.11049	0.654544	8.55983	0.193864	1886	1771	1918	1960	1701	1129	335.933	315.772	329.895	326.363	319.641	205.344
RVBD_3648c	cold shock protein A CspA; K03704 cold shock protein (beta-ribbon, CspA family)	0.41935	0.654544	8.77195	0.197184	5589	5296	6291	5478	5203	11656	995.51	944.286	1082.05	912.152	977.714	2120.01
RVBD_3649	helicase; K06877 DEAD/DEAH box helicase domain-containing protein	-0.377763	0.654544	4.89728	0.0708356	176	189	164	186	134	69	31.349	33.699	28.208	30.971	25.18	12.55
RVBD_3650	PE family protein PE33	0.296368	0.654544	2.9734	0.150164	28	32	30	38	40	24	4.987	5.706	5.16	6.327	7.517	4.365
RVBD_3651	hypothetical protein	0.190994	0.654544	7.40675	0.140426	550	644	649	684	589	642	97.966	114.826	111.628	113.894	110.681	116.768
RVBD_3657c	alanine rich membrane protein	-0.544163	0.654544	3.87895	0.100175	47	54	44	51	37	12	8.372	9.628	7.568	8.492	6.953	2.183
RVBD_3658c	transmembrane protein; K12510 tight adherence protein B	-0.894491	0.654544	6.34699	0.148036	379	274	298	372	279	27	67.507	48.855	51.256	61.942	52.428	4.911
RVBD_3660c	helicase/secretion neighborhood CpaE-like protein Ssd	-0.534218	0.654544	5.05805	0.047406	191	168	220	168	164	58	34.021	29.955	37.84	27.974	30.818	10.549
RVBD_3662c	hypothetical protein	-0.251051	0.654544	4.1531	0.216526	72	65	78	86	50	35	12.825	11.59	13.416	14.32	9.396	6.366
RVBD_3663c	dipeptide-transport ABC transporter ATP-binding protein DppD; K02031 peptide/nickel transport system ATP-binding protein K02032 peptide/nickel transport system ATP-binding protein	-0.176031	0.654544	5.20898	0.236641	158	122	141	152	120	74	28.143	21.753	24.252	25.31	22.55	13.459
RVBD_3666c	periplasmic dipeptide-binding lipoprotein DppA; K15580 oligopeptide transport system substrate-binding protein	0.127416	0.654544	5.38998	0.230583	179	192	173	210	186	147	31.883	34.234	29.756	34.967	34.952	26.737
RVBD_3670	epoxide hydrolase EphE	-0.377148	0.654544	5.04584	0.232086	181	140	165	182	158	44	32.24	24.962	28.38	30.305	29.69	8.003
RVBD_3673c	membrane-anchored thioredoxin-like protein	-0.299709	0.654544	7.89351	0.19005	1606	1307	1311	1618	1249	528	286.06	233.04	225.491	269.416	234.704	96.033
RVBD_3677c	hydrolase	-0.146058	0.654544	7.00474	0.188336	543	468	510	524	472	282	96.719	83.445	87.72	87.252	88.695	51.291
RVBD_3678A	hypothetical protein	0.240858	0.654544	5.17232	0.184268	146	201	193	197	173	211	26.005	35.839	33.196	32.803	32.509	38.377
RVBD_3678c	hypothetical protein	-0.281518	0.654544	6.71396	0.201655	511	473	425	493	454	181	91.019	84.337	73.1	82.09	85.313	32.921
RVBD_3683	hypothetical protein	-0.291474	0.654544	7.68172	0.135234	1463	1192	1326	1391	1226	537	260.589	212.536	228.071	231.618	230.382	97.67
RVBD_3685c	cytochrome P450 137 Cyp137	-0.17839	0.654544	6.66838	0.0761787	388	345	368	385	299	216	69.11	61.514	63.296	64.107	56.186	39.286
RVBD_3693	membrane protein	-0.372508	0.654544	5.70633	0.216985	313	263	269	320	269	80	55.751	46.893	46.268	53.284	50.549	14.551
RVBD_3701c	hypothetical protein; K18911 L-histidine Nalpha-methyltransferase [EC:2.1.1.44]	0.203384	0.654544	5.09569	0.176736	214	206	208	231	200	232	38.118	36.73	35.776	38.464	37.583	42.197
RVBD_3706c	proline rich protein	0.258281	0.654544	3.91746	0.124828	57	60	49	65	58	58	10.153	10.698	8.428	10.823	10.899	10.549
RVBD_3707c	hypothetical protein	-0.164366	0.654544	5.86335	0.163458	370	314	316	357	284	187	65.904	55.987	54.352	59.445	53.367	34.012
RVBD_3709c	aspartokinase Ask; K00928 aspartate kinase [EC:2.7.2.4]	0.165424	0.654544	7.92942	0.155642	1406	1400	1437	1568	1295	1474	250.436	249.622	247.163	261.091	243.348	268.093
RVBD_3711c	DNA polymerase III epsilon subunit DnaQ; K02342 DNA polymerase III subunit epsilon [EC:2.7.7.7]	-0.221418	0.654544	6.84567	0.108357	1099	867	970	1085	788	496	195.753	154.588	166.84	180.665	148.076	90.213
RVBD_3713	cobyric acid synthase CobQ2; K07009	-0.449169	0.654544	5.68565	0.208491	159	153	136	171	144	34	28.321	27.28	23.392	28.474	27.06	6.184
RVBD_3714c	hypothetical protein	-0.250503	0.654544	5.19397	0.203765	126	133	151	156	117	57	22.443	23.714	25.972	25.976	21.986	10.367
RVBD_3721c	DNA polymerase III DnaZ/X; K02343 DNA polymerase III subunit gamma/tau [EC:2.7.7.7]	-0.241741	0.654544	8.39186	0.153946	1409	1279	1326	1478	1203	592	250.97	228.048	228.071	246.105	226.06	107.674
RVBD_3725	oxidoreductase	-0.11818	0.654544	7.37297	0.170271	1211	1082	1069	1177	983	699	215.703	192.922	183.868	195.984	184.719	127.135
RVBD_3726	oxidoreductase	0.152982	0.654544	6.70199	0.0889527	524	524	509	573	595	419	93.335	93.43	87.548	95.411	111.809	76.208
RVBD_3734c	triacylglycerol synthase Tgs2	0.184808	0.654544	7.29866	0.0589146	2181	1991	2017	2367	1990	2036	388.479	354.999	346.923	394.134	373.948	370.311
RVBD_3737	transmembrane protein	-0.192883	0.654544	7.88672	0.10287	1277	1023	1131	1243	940	621	227.459	182.403	194.532	206.974	176.639	112.948
RVBD_3738c	PPE family protein PPE66	-0.419218	0.654544	4.41222	0.0108032	137	122	126	100	102	63	24.402	21.753	21.672	16.651	19.167	11.459
RVBD_3740c	diacylglycerol acyltransferase	-0.171077	0.654544	5.09612	0.0660913	207	202	215	197	180	131	36.871	36.017	36.98	32.803	33.824	23.826
RVBD_3747	hypothetical protein	0.33497	0.654544	6.20983	0.0574864	614	636	621	700	637	836	109.365	113.4	106.812	116.558	119.701	152.053
RVBD_3750c	excisionase	0.281236	0.654544	6.89871	0.160082	939	1061	1143	1063	1032	1414	167.254	189.178	196.596	177.002	193.927	257.181
RVBD_3754	prephenate dehydrogenase TyrA; K04517 prephenate dehydrogenase [EC:1.3.1.12]	-0.28568	0.654544	6.09492	0.143528	537	559	491	562	468	220	95.65	99.671	84.452	93.58	87.944	40.014
RVBD_3756c	osmoprotectant-transport ABC transporter integral membrane protein ProZ; K05846 osmoprotectant transport system permease protein	-0.612357	0.654544	3.91266	0.0769091	73	75	69	58	73	16	13.003	13.373	11.868	9.658	13.718	2.91
RVBD_3757c	osmoprotectant-transport ABC transporter integral membrane protein ProW; K05846 osmoprotectant transport system permease protein	-0.373397	0.654544	4.56405	0.0457311	88	104	98	77	89	43	15.675	18.543	16.856	12.821	16.724	7.821
RVBD_3758c	osmoprotectant transport ABC transporter ATP-binding protein ProV; K05847 osmoprotectant transport system ATP-binding protein	-0.192934	0.654544	6.36846	0.103647	412	437	483	456	366	255	73.385	77.918	83.076	75.929	68.776	46.38
RVBD_3763	lipoprotein LpqH; K14953 ipoprotein LpqH	0.208683	0.654544	7.77769	0.141613	1385	1444	1299	1434	1348	1561	246.695	257.468	223.427	238.778	253.307	283.917
RVBD_3770A	transposase	-0.511818	0.654544	2.01332	0.0172713	23	22	28	21	16	10	4.097	3.923	4.816	3.497	3.007	1.819
RVBD_3770c	leucine rich protein	-0.328459	0.654544	5.39604	0.0920943	186	169	189	189	148	75	33.13	30.133	32.508	31.471	27.811	13.641
RVBD_3771c	hypothetical protein	-0.516099	0.654544	6.03577	0.0242683	408	373	355	358	285	127	72.673	66.507	61.06	59.611	53.555	23.099
RVBD_3776	hypothetical protein	-0.193281	0.654544	5.5758	0.221323	234	206	254	236	220	113	41.68	36.73	43.688	39.297	41.341	20.553
RVBD_3778c	cysteine desulfurase	-0.18384	0.654544	8.76749	0.122892	1456	1336	1359	1544	1154	743	259.342	238.211	233.747	257.094	216.852	135.138
RVBD_3782	UDP-galactofuranosyl transferase GlfT1; K16649 rhamnopyranosyl-N-acetylglucosaminyl-diphospho-decaprenol beta-1,3/1,4-galactofuranosyltransferase [EC:2.4.1.287]	-0.21101	0.654544	7.93441	0.0861151	1166	1126	1162	1132	1059	602	207.687	200.768	199.864	188.491	199	109.493
RVBD_3785	hypothetical protein	-0.313642	0.654544	7.59396	0.0815747	1531	1321	1366	1487	1200	587	272.701	235.537	234.951	247.603	225.496	106.764
RVBD_3787c	hypothetical protein	0.262783	0.654544	4.14343	0.0301054	79	66	75	88	85	68	14.071	11.768	12.9	14.653	15.973	12.368
RVBD_3788	hypothetical protein	0.18627	0.654544	5.06163	0.0755514	184	176	166	200	188	158	32.774	31.381	28.552	33.302	35.328	28.737
RVBD_3790	decaprenylphosphoryl-beta-D-ribose 2'-oxidase; K16653 decaprenylphospho-beta-D-ribofuranose 2-oxidase [EC:1.1.98.3]	0.240727	0.654544	7.23011	0.0188744	597	572	576	711	576	596	106.337	101.989	99.072	118.39	108.238	108.401
RVBD_3792	arabinofuranosyltransferase AftA; K13686 galactan 5-O-arabinofuranosyltransferase [EC:2.4.2.46]	-0.338631	0.654544	6.87686	0.194547	493	465	455	531	445	152	87.813	82.91	78.26	88.418	83.622	27.646
RVBD_3795	integral membrane indolylacetylinositol arabinosyltransferase EmbB; K11386 arabinosyltransferase B [EC:2.4.2.-]	-0.198113	0.654544	8.32024	0.198888	1482	1357	1331	1535	1273	663	263.973	241.955	228.931	255.596	239.214	120.587
RVBD_3799c	propionyl-CoA carboxylase beta chain 4 AccD4	0.139372	0.654544	9.55182	0.0802013	3549	3391	3570	3884	3363	3275	632.146	604.621	614.038	646.732	631.953	595.662
RVBD_3804c	secreted antigen 85-A FbpA; K18851 diacylglycerol O-acyltransferase / trehalose O-mycolyltransferase [EC:2.3.1.20 2.3.1.122]	0.119944	0.654544	10.21	0.143195	4160	4404	4721	4688	4791	3678	740.977	785.241	812.01	780.608	900.294	668.96
RVBD_3806c	decaprenylphosphoryl-5-phosphoribose synthase; K14136 decaprenyl-phosphate phosphoribosyltransferase [EC:2.4.2.45]	-0.26994	0.654544	6.98485	0.11902	456	380	406	438	364	180	81.222	67.755	69.832	72.932	68.401	32.739
RVBD_3818	N-acetylmuramic acid hydroxylase; K14952 UDP-MurNAc hydroxylase	0.268944	0.654544	6.60259	0.0895603	883	927	944	1052	886	1094	157.279	165.286	162.368	175.17	166.491	198.978
RVBD_3820c	acyltransferase PapA2	0.337613	0.654544	5.82774	0.130536	315	378	344	359	354	507	56.108	67.398	59.168	59.778	66.521	92.214
RVBD_3822	membrane-associated acyltransferase	0.271049	0.654544	7.12678	0.0906992	298	268	272	284	317	326	53.08	47.785	46.784	47.289	59.569	59.293
RVBD_3823c	membrane transporter MmpL8; K06994 putative drug exporter of the RND superfamily	0.199021	0.654544	6.91169	0.188904	527	552	543	592	498	619	93.869	98.423	93.396	98.575	93.581	112.585
RVBD_3826	fatty-acid-AMP ligase FadD23; K12425 fatty acid CoA ligase FadD23	0.36388	0.654544	6.46318	0.0907994	515	536	566	588	538	817	91.732	95.57	97.352	97.909	101.097	148.597
RVBD_3828c	resolvase	0.38441	0.654544	4.87189	0.0439818	112	135	124	148	142	153	19.949	24.071	21.328	24.644	26.684	27.828
RVBD_3835	cell division protein, Z-ring complex Ib	-0.332244	0.654544	7.2782	0.0618813	666	601	722	685	554	272	118.628	107.159	124.184	114.061	104.104	49.472
RVBD_3841	bacterioferritin BfrB	0.255866	0.654544	10.5493	0.206755	27585	27956	30489	28483	26576	39160	4913.43	4984.6	5244.1	4742.76	4993.99	7122.48
RVBD_3843c	transmembrane protein	-0.244295	0.654544	7.90687	0.182684	1437	1156	1305	1452	1162	562	255.958	206.117	224.459	241.775	218.356	102.217
RVBD_3846	superoxide dismutase [Fe] SodA; K04564 superoxide dismutase, Fe-Mn family [EC:1.15.1.1]	0.327244	0.654544	6.8126	0.189431	1368	1490	1488	1311	1540	2251	243.667	265.67	255.935	218.297	289.387	409.415
RVBD_3847	hypothetical protein	0.22299	0.654544	7.07778	0.0705431	829	945	978	973	994	947	147.661	168.495	168.216	162.016	186.786	172.242
RVBD_3848	transmembrane protein	0.202658	0.654544	6.51792	0.0997883	1172	1083	1136	1240	1077	1238	208.756	193.101	195.392	206.475	202.383	225.169
RVBD_3849	ESX-1 secretion-associated regulator EspR	0.255417	0.654544	6.17857	0.187626	231	276	270	249	275	332	41.146	49.211	46.44	41.461	51.676	60.385
RVBD_3852	histone-like protein Hns	0.192787	0.654544	6.73431	0.141771	773	758	782	834	728	854	137.686	135.153	134.504	138.871	136.801	155.327
RVBD_3853	RNase E activity regulator RraA; K02553 regulator of ribonuclease activity A	-0.145211	0.654544	6.35498	0.219412	531	450	475	535	422	270	94.581	80.236	81.7	89.084	79.3	49.108
RVBD_3858c	NADH-dependent glutamate synthase small subunit GltD; K00266 glutamate synthase (NADPH/NADH) small chain [EC:1.4.1.13 1.4.1.14]	0.174287	0.654544	8.22748	0.0775304	1883	1851	1981	2264	1756	1861	335.399	330.037	340.731	376.983	329.976	338.482
RVBD_3861	hypothetical protein	-0.867626	0.654544	2.06411	0.0515741	33	19	21	19	17	4	5.878	3.388	3.612	3.164	3.195	0.728
RVBD_3862c	transcriptional regulator WhiB-like WhiB6	-0.224041	0.654544	6.24479	0.165849	184	207	246	193	196	113	32.774	36.908	42.312	32.137	36.831	20.553
RVBD_3864	ESX-1 secretion-associated protein EspE	0.35102	0.654544	8.0746	0.179433	1417	1593	1632	1507	1479	2596	252.395	284.035	280.703	250.933	277.924	472.165
RVBD_3865	ESX-1 secretion-associated protein EspF	0.361932	0.654544	6.83077	0.175114	1589	1616	1744	1653	1550	2799	283.032	288.136	299.967	275.244	291.266	509.087
RVBD_3870	ESX-1 secretion system protein EccCa1	0.219516	0.654544	9.40799	0.217282	5115	4938	5641	5229	4850	6629	911.081	880.454	970.25	870.691	911.381	1205.69
RVBD_3872	PE family protein PE35	0.141343	0.654544	7.96948	0.185122	1179	1239	1240	1321	1164	1184	210.003	220.916	213.279	219.962	218.731	215.348
RVBD_3874	ESAT-6-like protein EsxB	0.331829	0.654544	9.0505	0.119946	6959	7752	8528	7603	8079	11086	1239.53	1382.19	1466.81	1265.99	1518.15	2016.34
RVBD_3875	early secretory antigenic target EsxA; K14956 6 kDa early secretory antigenic target	0.278579	0.654544	9.10018	0.145466	7828	8604	9269	8625	8454	11342	1394.32	1534.11	1594.26	1436.16	1588.62	2062.9
RVBD_3881c	secreted ESX-1 substrate protein B EspB	0.248293	0.654544	8.89166	0.0645574	1547	1469	1661	1748	1534	1770	275.551	261.925	285.691	291.063	288.259	321.93
RVBD_3884c	ESX-2 secretion system protein EccA2	0.365137	0.654544	6.42961	0.0214004	412	470	471	522	500	572	73.385	83.802	81.012	86.919	93.957	104.036
RVBD_3887c	ESX-2 secretion system protein EccD2	0.224073	0.654544	6.32163	0.0594971	263	298	302	317	353	252	46.845	53.134	51.944	52.784	66.333	45.834
RVBD_3888c	membrane protein	0.386191	0.654544	6.42882	0.133071	375	466	441	434	440	710	66.795	83.089	75.852	72.266	82.682	129.136
RVBD_3889c	ESX-2 secretion-associated protein EspG2	0.227967	0.654544	4.88387	0.0858924	130	126	132	144	135	137	23.156	22.466	22.704	23.978	25.368	24.918
RVBD_3890c	ESAT-6 like protein EsxC	0.283699	0.654544	4.8427	0.195523	442	489	440	459	443	659	78.729	87.19	75.68	76.429	83.246	119.86
RVBD_3891c	ESAT-6 like protein EsxD	0.395963	0.654544	5.04408	0.131562	400	414	386	405	414	688	71.248	73.817	66.392	67.437	77.796	125.135
RVBD_3894c	ESX-2 secretion system protein EccC2	0.103824	0.654544	8.11643	0.189982	1900	1796	1704	1977	1697	1604	338.427	320.23	293.087	329.194	318.889	291.738
RVBD_3896c	hypothetical protein	-0.278131	0.654544	7.58733	0.152954	952	812	891	982	784	358	169.57	144.781	153.252	163.515	147.324	65.114
RVBD_3898c	hypothetical protein	0.422211	0.654544	5.4856	0.0145475	239	225	267	300	270	328	42.571	40.118	45.924	49.954	50.737	59.657
RVBD_3901c	membrane protein	-0.272279	0.654544	4.88702	0.0513622	178	142	178	158	132	89	31.705	25.319	30.616	26.309	24.805	16.187
RVBD_3902c	hypothetical protein	0.514758	0.654544	4.08246	0.170957	177	173	204	219	153	441	31.527	30.846	35.088	36.466	28.751	80.21
RVBD_3903c	alanine and proline rich protein	0.345731	0.654544	5.17478	0.164463	122	142	160	155	134	218	21.731	25.319	27.52	25.809	25.18	39.65
RVBD_3908	mutator protein MutT4	-0.10142	0.654544	7.6336	0.200466	890	853	1039	957	795	622	158.526	152.091	178.708	159.352	149.391	113.13
RVBD_3909	hypothetical protein	-0.235247	0.654544	7.71886	0.140614	1032	942	986	1115	843	451	183.819	167.96	169.592	185.661	158.411	82.029
RVBD_3910	integral membrane protein MviN; K03980 putative peptidoglycan lipid II flippase	-0.190042	0.654544	8.77152	0.145797	2237	2008	2104	2287	1903	1077	398.453	358.03	361.887	380.813	357.599	195.886
RVBD_3911	sigma-70 family RNA polymerase sigma factor SigM; K03088 RNA polymerase sigma-70 factor, ECF subfamily	-0.56743	0.654544	4.92505	0.056297	147	150	154	131	137	39	26.184	26.745	26.488	21.813	25.744	7.093
RVBD_3917c	chromosome partitioning protein ParB	0.301989	0.654544	8.83562	0.157316	2835	2862	3238	3136	2725	4317	504.969	510.3	556.935	522.181	512.064	785.183
RVBD_3920c	spoIIIJ-associated protein; K06346 spoIIIJ-associated protein	0.234694	0.654544	7.53862	0.0876114	1294	1199	1251	1373	1242	1395	230.487	213.784	215.171	228.621	233.389	253.725
RVBD_3921c	membrane protein oxaA; K03217 YidC/Oxa1 family membrane protein insertase	0.163493	0.654544	8.4086	0.17519	2820	2799	2762	3018	2562	2955	502.297	499.067	475.063	502.533	481.435	537.46
RVBD_6002	tRNA-Leu	-0.175273	0.654544	5.02848	0.0980026	163	161	185	163	139	110	29.033	28.707	31.82	27.141	26.12	20.007
RVBD_6006	tRNA-Met	0.468205	0.654544	4.92717	0.0540766	115	134	146	137	167	208	20.484	23.892	25.112	22.812	31.382	37.831
RVBD_6010	tRNA-Glu	0.272557	0.654544	5.56751	0.0692585	216	266	291	292	292	261	38.474	47.428	50.052	48.621	54.871	47.471
RVBD_6014	tRNA-Ala	-0.334963	0.654544	3.40757	0.169207	86	89	57	85	53	33	15.318	15.869	9.804	14.154	9.959	6.002
RVBD_6019	23S ribosomal RNA	0.808485	0.654544	13.0943	0.0302593	53257	105020	92782	91942	123476	181068	9486.11	18725.2	15958.5	15309.4	23202.8	32932.9
RVBD_6026	tRNA-Met	0.592379	0.654544	0.875419	0.0697751	12	22	13	20	19	25	2.137	3.923	2.236	3.33	3.57	4.547
RVBD_6029	tRNA-Gly	0.677416	0.654544	-0.742724	0.0985833	7	17	22	18	18	28	1.247	3.031	3.784	2.997	3.382	5.093
RVBD_6030	tRNA-Arg	0.393951	0.654544	2.22331	0.0607152	26	31	33	38	36	34	4.631	5.527	5.676	6.327	6.765	6.184
RVBD_6033	tRNA-Val	0.434633	0.654544	3.51047	0.15807	69	122	93	97	161	94	12.29	21.753	15.996	16.152	30.254	17.097
RVBD_6034	tRNA-Gly	0.390315	0.654544	3.08624	0.146936	71	111	118	92	139	130	12.646	19.791	20.296	15.319	26.12	23.645
RVBD_6036	tRNA-Val	0.774681	0.654544	1.81203	0.00633135	21	19	22	28	35	37	3.741	3.388	3.784	4.662	6.577	6.73
RVBD_6040	tRNA-Met	-0.493374	0.654544	2.61898	0.0569312	46	48	46	47	34	15	8.193	8.558	7.912	7.826	6.389	2.728
RVBD_6042	tRNA-Pro	-0.367579	0.654544	4.65046	0.0482003	156	142	152	132	132	64	27.787	25.319	26.144	21.98	24.805	11.64
RVBD_6044	tRNA-Ser	0.204592	0.654544	2.5091	0.201056	45	58	49	58	54	47	8.015	10.342	8.428	9.658	10.147	8.548
RVBD_6045	tRNA-Arg	0.799844	0.654544	2.08548	0.0591442	35	38	36	45	49	98	6.234	6.775	6.192	7.493	9.208	17.824
RVBD_6046	tRNA-Ser	0.416376	0.654544	2.67468	0.110566	56	95	89	93	84	113	9.975	16.939	15.308	15.486	15.785	20.553
__too_low_aQual	#N/A	0.263545	0.654544	13.7541	0.0394334	63118	67230	70121	71630	73905	72097	11242.5	11987.2	12060.8	11927.2	13887.8	13113.1
__not_aligned	#N/A	0.626099	0.654544	13.8447	0.04333	55975	70888	91584	82017	82726	145184	9970.24	12639.5	15752.4	13656.8	15545.3	26406.3
RVBD_2307B	glycine rich protein	0.272515	0.655044	3.14821	0.237841	41	53	65	62	47	67	7.303	9.45	11.18	10.324	8.832	12.186
RVBD_0017c	cell division protein RodA	-0.077869	0.655202	6.77312	0.245223	1286	1180	1246	1211	1139	867	229.062	210.396	214.311	201.646	214.034	157.691
RVBD_0088	polyketide cyclase/dehydrase	0.258914	0.655202	6.81846	0.255135	1745	1921	1813	1761	1668	2665	310.818	342.518	311.835	293.227	313.44	484.714
RVBD_0102	membrane protein; K02351 putative membrane protein K07245 putative copper resistance protein D	-0.127136	0.655202	7.6672	0.250237	1129	1044	1151	1171	1039	629	201.097	186.147	197.972	194.985	195.242	114.404
RVBD_0122	hypothetical protein	0.183112	0.655202	3.92385	0.255977	79	99	81	89	88	91	14.071	17.652	13.932	14.82	16.536	16.551
RVBD_0134	epoxide hydrolase EphF	-0.108043	0.655202	8.49135	0.240202	1334	1167	1284	1381	1126	757	237.611	208.078	220.847	229.953	211.591	137.684
RVBD_0144	transcriptional regulator TetR-family	0.170108	0.655202	7.17682	0.241506	649	763	788	722	768	760	115.6	136.044	135.536	120.222	144.318	138.23
RVBD_0162c	zinc-type alcohol dehydrogenase AdhE1	-0.291493	0.655202	5.01608	0.239757	190	182	171	231	141	67	33.843	32.451	29.412	38.464	26.496	12.186
RVBD_0196	transcriptional regulator	-0.19061	0.655202	4.79305	0.23968	113	112	146	102	98	95	20.127	19.97	25.112	16.984	18.416	17.279
RVBD_0198c	zinc metalloprotease Zmp1; K07386 putative endopeptidase [EC:3.4.24.-]	0.109166	0.655202	8.40968	0.251192	1911	1656	1849	1909	1674	1718	340.386	295.268	318.027	317.871	314.567	312.473
RVBD_0237	lipoprotein LpqI; K01207 beta-N-acetylhexosaminidase [EC:3.2.1.52]	-0.232905	0.655202	7.12487	0.246813	402	366	370	422	365	154	71.604	65.258	63.64	70.268	68.588	28.01
RVBD_0279c	PE-PGRS family protein PE_PGRS4	-0.528253	0.655202	7.54354	0.256735	641	574	554	710	548	117	114.175	102.345	95.288	118.223	102.977	21.28
RVBD_0291	membrane-anchored mycosin MycP3; K14743 membrane-anchored mycosin MYCP [EC:3.4.21.-]	-0.126185	0.655202	8.74788	0.25603	1778	1539	1712	1901	1467	951	316.696	274.406	294.463	316.539	275.669	172.969
RVBD_0328	transcriptional regulator TetR/AcrR-family	-0.158423	0.655202	5.90475	0.244078	317	243	365	292	278	184	56.464	43.327	62.78	48.621	52.24	33.466
RVBD_0330c	hypothetical protein	-0.35964	0.655202	4.45236	0.245655	211	173	229	215	213	58	37.583	30.846	39.388	35.8	40.026	10.549
RVBD_0338c	oxidoreductase	0.117367	0.655202	9.58793	0.246936	4128	4130	4104	4262	3856	4055	735.277	736.386	705.886	709.674	724.595	737.53
RVBD_0363c	fructose-bisphosphate aldolase Fba; K01624 fructose-bisphosphate aldolase, class II [EC:4.1.2.13]	0.166536	0.655202	7.91265	0.257728	1825	1857	1933	1916	1693	2140	325.068	331.106	332.475	319.037	318.138	389.227
RVBD_0365c	hypothetical protein	-0.117961	0.655202	5.86764	0.252484	291	278	312	322	258	173	51.833	49.568	53.664	53.617	48.482	31.466
RVBD_0386	transcriptional regulator LuxR/UhpA-family	-0.131255	0.655202	7.55398	0.240178	811	781	749	865	698	435	144.455	139.254	128.828	144.033	131.164	79.118
RVBD_0470A	mycolic acid synthase PcaA	-0.362143	0.655202	3.49974	0.249415	63	75	65	73	67	19	11.222	13.373	11.18	12.155	12.59	3.456
RVBD_0508	hypothetical protein	-0.200151	0.655202	3.69002	0.257946	86	92	89	90	83	44	15.318	16.404	15.308	14.986	15.597	8.003
RVBD_0547c	oxidoreductase	-0.155317	0.655202	7.18497	0.242479	662	568	562	672	523	314	117.915	101.275	96.664	111.896	98.279	57.111
RVBD_0561c	oxidoreductase	-0.181059	0.655202	5.57274	0.255177	274	255	296	286	257	139	48.805	45.467	50.912	47.622	48.294	25.282
RVBD_0586	transcriptional regulator Mce2R	-0.140889	0.655202	7.85822	0.248984	1544	1170	1722	1545	1138	980	275.016	208.613	296.183	257.261	213.846	178.244
RVBD_0596c	antitoxin VapB4	-0.369078	0.655202	2.06417	0.244517	40	28	39	34	36	11	7.125	4.992	6.708	5.661	6.765	2.001
RVBD_0620	galactokinase GalK; K00849 galactokinase [EC:2.7.1.6]	0.342941	0.655202	1.89086	0.250176	18	8	11	15	14	12	3.206	1.426	1.892	2.498	2.631	2.183
RVBD_0711	arylsulfatase AtsA; K01130 arylsulfatase [EC:3.1.6.1]	0.180181	0.655202	7.27359	0.244318	1076	930	1199	1078	1015	1206	191.657	165.821	206.227	179.5	190.732	219.349
RVBD_0762c	hypothetical protein	0.177437	0.655202	4.53099	0.245986	161	149	180	166	159	184	28.677	26.567	30.96	27.641	29.878	33.466
RVBD_0792c	transcriptional regulator GntR-family; K03710 GntR family transcriptional regulator	-0.172524	0.655202	5.52102	0.254168	492	421	564	582	388	261	87.635	75.065	97.008	96.91	72.91	47.471
RVBD_0820	phosphate-transport ABC transporter ATP-binding protein PhoT; K02036 phosphate transport system ATP-binding protein [EC:3.6.3.27]	0.22744	0.655202	5.19016	0.242668	244	318	297	277	293	352	43.461	56.7	51.084	46.124	55.059	64.022
RVBD_0821c	phosphate-transport system transcriptional regulator PhoY2; K02039 phosphate transport system protein	0.126332	0.655202	7.28557	0.246777	945	804	983	958	857	891	168.323	143.355	169.076	159.518	161.042	162.056
RVBD_0831c	hypothetical protein	0.227413	0.655202	8.24236	0.258329	1847	1858	2126	1794	1890	2592	328.987	331.285	365.671	298.722	355.157	471.437
RVBD_0903c	two-component system transcriptional regulator PrrA; K07671 two-component system, OmpR family, response regulator PrrA	-0.109162	0.655202	7.51752	0.241093	1385	1185	1316	1298	1240	791	246.695	211.288	226.351	216.132	233.013	143.868
RVBD_0932c	periplasmic phosphate-binding lipoprotein PstS2; K02040 phosphate transport system substrate-binding protein	0.218221	0.655202	9.6732	0.24544	8219	8446	8830	8534	7568	11094	1463.96	1505.94	1518.76	1421.01	1422.13	2017.79
RVBD_0979A	50S ribosomal protein L32 RpmF; K02911 large subunit ribosomal protein L32	-0.128072	0.655202	7.1338	0.256734	617	657	611	666	579	358	109.9	117.144	105.092	110.897	108.802	65.114
RVBD_1012	hypothetical protein	-0.307832	0.655202	2.41834	0.258467	21	29	19	20	21	10	3.741	5.171	3.268	3.33	3.946	1.819
RVBD_1048c	hypothetical protein	-0.132906	0.655202	4.85016	0.253481	227	191	226	195	172	168	40.433	34.056	38.872	32.47	32.321	30.556
RVBD_1166	lipoprotein LpqW	0.0761389	0.655202	7.73279	0.252389	974	904	887	1063	885	722	173.488	161.185	152.564	177.002	166.303	131.318
RVBD_1169c	PE family protein lipase LipX	0.394814	0.655202	3.8167	0.249175	162	192	209	171	184	383	28.855	34.234	35.948	28.474	34.576	69.661
RVBD_1182	polyketide synthase associated protein PapA3	0.164091	0.655202	6.07907	0.250032	280	293	306	292	288	322	49.873	52.242	52.632	48.621	54.119	58.566
RVBD_1193	fatty-acid-CoA ligase FadD36; K12429 fatty acid CoA ligase FadD36	-0.215111	0.655202	8.33668	0.246513	1429	1236	1276	1592	1137	578	254.533	220.381	219.471	265.087	213.658	105.128
RVBD_1245c	oxidoreductase	0.141784	0.655202	7.14019	0.252606	619	601	756	678	637	664	110.256	107.159	130.032	112.895	119.701	120.769
RVBD_1264	adenylate cyclase	-0.176511	0.655202	7.74151	0.257257	1070	1056	1100	1190	1022	514	190.588	188.287	189.2	198.149	192.048	93.487
RVBD_1298	50S ribosomal protein L31 RpmE; K02909 large subunit ribosomal protein L31	0.230517	0.655202	8.38709	0.253994	2271	2706	3010	2497	2684	3335	404.509	482.485	517.719	415.78	504.36	606.575
RVBD_1390	DNA-directed RNA polymerase omega chain RpoZ; K03060 DNA-directed RNA polymerase subunit omega [EC:2.7.7.6]	0.300257	0.655202	8.61418	0.24115	2100	2169	2669	2059	2304	3588	374.051	386.736	459.067	342.848	432.953	652.591
RVBD_1393c	cyclohexanone monooxygenase	0.140954	0.655202	5.14389	0.249895	228	249	263	280	224	241	40.611	44.397	45.236	46.623	42.093	43.833
RVBD_1483	3-oxoacyl-[acyl-carrier-protein] reductase FabG; K11610 beta-ketoacyl ACP reductase [EC:1.1.1.100]	0.0823345	0.655202	8.44129	0.246481	1239	1251	1265	1351	1185	1085	220.69	223.055	217.579	224.958	222.678	197.342
RVBD_1552	fumarate reductase FrdA; K00244 fumarate reductase flavoprotein subunit [EC:1.3.5.4]	-0.220679	0.655202	2.74508	0.252648	42	36	45	30	33	34	7.481	6.419	7.74	4.995	6.201	6.184
RVBD_1578c	prophage PhiRv1 protein	-0.186154	0.655202	4.22243	0.239241	212	198	240	230	186	115	37.761	35.304	41.28	38.298	34.952	20.916
RVBD_1599	histidinol dehydrogenase HisD; K00013 histidinol dehydrogenase [EC:1.1.1.23]	-0.199927	0.655202	8.6189	0.243049	1542	1337	1398	1583	1343	653	274.66	238.389	240.455	263.588	252.368	118.769
RVBD_1628c	hypothetical protein	0.16328	0.655202	6.80159	0.246324	523	546	527	517	541	579	93.156	97.353	90.644	86.087	101.661	105.309
RVBD_1633	excinuclease ABC UvrB; K03702 excinuclease ABC subunit B	-0.0752925	0.655202	8.42369	0.244643	1728	1574	1701	1740	1396	1211	307.79	280.647	292.571	289.731	262.327	220.259
RVBD_1650	phenylalanyl-tRNA synthetase beta chain PheT; K01890 phenylalanyl-tRNA synthetase beta chain [EC:6.1.1.20]	-0.276208	0.655202	7.82796	0.238105	878	810	853	1006	779	307	156.389	144.424	146.716	167.511	146.385	55.838
RVBD_1667c	ABC macrolide transporter ATP-binding protein	-0.334424	0.655202	4.32578	0.239401	117	102	92	118	96	32	20.84	18.187	15.824	19.648	18.04	5.82
RVBD_1711	pseudouridine synthase; K06178 23S rRNA pseudouridine2605 synthase [EC:5.4.99.22]	0.147968	0.655202	5.83466	0.238731	250	268	232	260	272	225	44.53	47.785	39.904	43.293	51.112	40.923
RVBD_1778c	hypothetical protein	0.109593	0.655202	6.52131	0.258486	497	525	463	557	514	393	88.525	93.608	79.636	92.747	96.588	71.479
RVBD_1797	ESX-5 secretion system protein EccE5	0.0821702	0.655202	7.70708	0.257063	941	878	879	987	866	752	167.61	156.549	151.188	164.347	162.733	136.775
RVBD_1805c	hypothetical protein	0.366658	0.655202	1.41183	0.256776	11	11	9	11	14	12	1.959	1.961	1.548	1.832	2.631	2.183
RVBD_1862	alcohol dehydrogenase AdhA; K13953 alcohol dehydrogenase, propanol-preferring [EC:1.1.1.1]	-0.191765	0.655202	6.6069	0.246304	500	431	407	499	399	212	89.06	76.848	70.004	83.089	74.978	38.559
RVBD_1915	isocitrate lyase AceAa; K01637 isocitrate lyase [EC:4.1.3.1]	0.0779871	0.655202	8.25352	0.25759	2454	2224	2456	2597	2225	2031	437.105	396.543	422.431	432.431	418.108	369.401
RVBD_1920	membrane protein	0.0985645	0.655202	6.3342	0.257762	468	471	464	538	418	418	83.36	83.98	79.808	89.583	78.548	76.026
RVBD_1936	monooxygenase	0.150756	0.655202	4.77324	0.250179	124	107	133	145	125	99	22.087	19.078	22.876	24.144	23.489	18.006
RVBD_1957	hypothetical protein	0.370216	0.655202	4.33909	0.244215	170	184	192	166	181	351	30.28	32.808	33.024	27.641	34.012	63.84
RVBD_1962c	toxin VapC35	0.152407	0.655202	4.71892	0.249687	121	105	118	122	120	107	21.552	18.722	20.296	20.314	22.55	19.461
RVBD_2028c	universal stress protein	-0.24744	0.655202	5.30653	0.250953	609	491	523	600	511	216	108.475	87.546	89.956	99.907	96.024	39.286
RVBD_2049c	hypothetical protein	-0.295454	0.655202	6.16421	0.248753	279	248	258	296	254	88	49.695	44.219	44.376	49.288	47.73	16.006
RVBD_2098c	PE-PGRS family protein	-0.716611	0.655202	3.33637	0.257205	37	39	27	28	44	4	6.59	6.954	4.644	4.662	8.268	0.728
RVBD_2142c	toxin ParE2	0.355339	0.655202	4.61538	0.254712	288	299	359	308	279	602	51.298	53.312	61.748	51.286	52.428	109.493
RVBD_2166c	protein MraZ; K03925 MraZ protein	0.222141	0.655202	9.01933	0.251788	2056	2009	2140	1951	1983	2717	366.214	358.208	368.079	324.865	372.633	494.172
RVBD_2197c	transmembrane protein	-0.235824	0.655202	6.77918	0.24783	479	425	462	497	445	185	85.319	75.778	79.464	82.756	83.622	33.648
RVBD_2215	2-oxoglutarate dehydrogenase, E2 component, dihydrolipoamide succinyltransferase DlaT; K00658 2-oxoglutarate dehydrogenase E2 component (dihydrolipoamide succinyltransferase) [EC:2.3.1.61]	0.124644	0.655202	9.50376	0.253842	3673	3591	3789	3963	3265	3735	654.233	640.282	651.706	659.887	613.538	679.328
RVBD_2243	malonyl CoA-acyl carrier protein transacylase FabD; K00645 [acyl-carrier-protein] S-malonyltransferase [EC:2.3.1.39]	-0.0724735	0.655202	9.15701	0.257442	2388	2211	2251	2422	2023	1549	425.349	394.225	387.171	403.292	380.149	281.735
RVBD_2255A	hypothetical protein	0.705677	0.655202	0.646554	0.255959	3	8	11	12	11	7	0.534	1.426	1.892	1.998	2.067	1.273
RVBD_2269c	hypothetical protein	0.466104	0.655202	1.61819	0.247221	13	7	10	20	14	6	2.316	1.248	1.72	3.33	2.631	1.091
RVBD_2282c	transcriptional regulator LysR-family	-0.224654	0.655202	3.9714	0.257681	86	67	74	77	52	49	15.318	11.946	12.728	12.821	9.772	8.912
RVBD_2290	lipoprotein LppO	0.201731	0.655202	7.54187	0.257153	806	810	843	788	804	1009	143.564	144.424	144.996	131.211	151.082	183.519
RVBD_2336	hypothetical protein	0.31172	0.655202	5.87116	0.258409	377	434	426	424	354	703	67.151	77.383	73.272	70.601	66.521	127.863
RVBD_2389c	esuscitation-promoting factor RpfD	0.243692	0.655202	5.02702	0.244386	257	293	301	262	295	380	45.777	52.242	51.772	43.626	55.434	69.115
RVBD_2390c	hypothetical protein; K18481 Mce-associated membrane protein	0.235135	0.655202	5.4934	0.257334	331	337	356	371	285	475	58.958	60.088	61.232	61.776	53.555	86.394
RVBD_2404c	GTP-binding protein LepA; K03596 GTP-binding protein LepA	0.109777	0.655202	7.23156	0.244337	827	720	824	821	757	748	147.305	128.377	141.728	136.706	142.251	136.047
RVBD_2421c	nicotinate-nucleotide adenylyltransferase NadD; K00969 nicotinate-nucleotide adenylyltransferase [EC:2.7.7.18]	0.125055	0.655202	7.53797	0.246276	1011	948	966	985	951	965	180.079	169.03	166.152	164.014	178.706	175.516
RVBD_2446c	integral membrane protein	-0.244822	0.655202	4.75548	0.246801	84	88	70	84	75	34	14.962	15.691	12.04	13.987	14.094	6.184
RVBD_2483c	HAD hydrolase, family IB; K15781 putative phosphoserine phosphatase / 1-acylglycerol-3-phosphate O-acyltransferase [EC:3.1.3.3 2.3.1.51]	0.145328	0.655202	7.14464	0.243668	739	632	763	750	653	748	131.63	112.687	131.236	124.884	122.708	136.047
RVBD_2555c	alanyl-tRNA synthetase AlaS; K01872 alanyl-tRNA synthetase [EC:6.1.1.7]	0.115685	0.655202	10.4145	0.249813	6203	5884	6368	6338	5731	6064	1104.88	1049.13	1095.29	1055.35	1076.93	1102.93
RVBD_2574	hypothetical protein	0.117789	0.655202	6.25307	0.248702	390	384	394	402	378	376	69.467	68.468	67.768	66.938	71.031	68.387
RVBD_2592c	holliday junction DNA helicase RuvB; K03551 holliday junction DNA helicase RuvB [EC:3.6.4.12]	-0.153656	0.655202	6.25272	0.249983	301	247	286	298	250	150	53.614	44.041	49.192	49.621	46.978	27.282
RVBD_2662	hypothetical protein	-0.262739	0.655202	1.94622	0.240901	26	35	35	30	19	24	4.631	6.241	6.02	4.995	3.57	4.365
RVBD_2668	exported alanine and valine rich protein	-0.286151	0.655202	4.93801	0.254869	164	136	156	184	131	54	29.212	24.249	26.832	30.638	24.617	9.822
RVBD_2794c	phosphopantetheinyl transferase PptT	-0.190525	0.655202	6.57408	0.247443	372	319	306	378	292	158	66.26	56.878	52.632	62.941	54.871	28.737
RVBD_2795c	hypothetical protein	0.109674	0.655202	7.83024	0.252259	817	754	894	847	810	759	145.524	134.44	153.768	141.036	152.21	138.048
RVBD_2803	hypothetical protein	0.349573	0.655202	3.07615	0.238997	34	22	17	32	35	17	6.056	3.923	2.924	5.328	6.577	3.092
RVBD_2816c	CRISPR-associated endoribonuclease cas2	0.384512	0.655202	2.89612	0.250377	87	113	111	99	100	203	15.496	20.148	19.092	16.485	18.791	36.922
RVBD_2819c	CRISPR type III-a/mtube-associated ramp protein csm5	0.247018	0.655202	5.62946	0.24435	327	317	367	319	338	461	58.245	56.522	63.124	53.117	63.515	83.847
RVBD_2822c	CRISPR type III-a/mtube-associated protein csm2	0.200986	0.655202	3.46825	0.239886	105	100	124	119	104	124	18.703	17.83	21.328	19.815	19.543	22.553
RVBD_2839c	translation initiation factor IF-2 InfB; K02519 translation initiation factor IF-2	0.0799062	0.655202	11.0092	0.242671	5990	5463	5970	6432	5389	4953	1066.94	974.062	1026.84	1071	1012.67	900.859
RVBD_2868c	GcpE protein; K03526 (E)-4-hydroxy-3-methylbut-2-enyl-diphosphate synthase [EC:1.17.7.1]	0.0925154	0.655202	8.43761	0.255106	1857	1799	2048	2004	1827	1690	330.768	320.765	352.255	333.69	343.318	307.38
RVBD_2877c	integral membrane protein	-0.216703	0.655202	5.34958	0.252334	195	177	189	204	174	82	34.733	31.559	32.508	33.968	32.697	14.914
RVBD_2942	RND superfamily inner membrane transporter MmpL7; K06994 putative drug exporter of the RND superfamily	-0.0934663	0.655202	9.54141	0.254815	4697	4171	4486	4603	4157	2807	836.627	743.697	771.59	766.454	781.157	510.542
RVBD_3015c	5-methyltetrahydropteroyltriglutamate-homocysteine methyltransferase	-0.245201	0.655202	5.74377	0.253187	162	162	165	185	149	65	28.855	28.885	28.38	30.805	27.999	11.822
RVBD_3055	transcriptional regulator TetR-family	-0.214345	0.655202	4.98681	0.249414	173	151	165	187	143	72	30.815	26.924	28.38	31.138	26.872	13.095
RVBD_3058c	transcriptional regulator TetR-family	0.0956581	0.655202	6.2849	0.246918	529	551	573	579	582	452	94.225	98.244	98.556	96.41	109.366	82.21
RVBD_3126c	hypothetical protein	-0.229161	0.655202	3.07361	0.25697	90	107	99	101	93	44	16.031	19.078	17.028	16.818	17.476	8.003
RVBD_3138	pyruvate formate lyase activating protein PflA; K04069 pyruvate formate lyase activating enzyme [EC:1.97.1.4]	0.173995	0.655202	5.96494	0.255433	838	732	795	825	705	917	149.264	130.517	136.74	137.372	132.479	166.785
RVBD_3150	NADH dehydrogenase subunit F NuoF	0.0955651	0.655202	7.37073	0.240607	779	709	738	804	700	663	138.755	126.416	126.936	133.876	131.539	120.587
RVBD_3193c	transmembrane protein; K09118 hypothetical protein	0.14396	0.655202	9.19322	0.248761	4072	3747	4093	4099	3642	4216	725.302	668.097	703.994	682.532	684.381	766.813
RVBD_3297	endonuclease VIII Nei; K05522 endonuclease VIII [EC:3.2.2.- 4.2.99.18]	-0.205444	0.655202	4.58433	0.240647	106	88	103	112	82	48	18.881	15.691	17.716	18.649	15.409	8.73
RVBD_3309c	uracil phosphoribosyltransferase Upp; K00761 uracil phosphoribosyltransferase [EC:2.4.2.9]	-0.165387	0.655202	5.22283	0.242277	170	162	177	182	154	88	30.28	28.885	30.444	30.305	28.939	16.006
RVBD_3371	diacylglycerol acyltransferase	-0.108303	0.655202	5.74347	0.243809	755	708	632	699	576	498	134.48	126.238	108.704	116.392	108.238	90.577
RVBD_3377c	halimadienyl diphosphate synthase; K17811 halimadienyl-diphosphate synthase [EC:5.5.1.16]	0.298674	0.655202	5.50088	0.244341	533	618	555	591	494	909	94.938	110.19	95.46	98.409	92.829	165.33
RVBD_3411c	inosine-5'-monophosphate dehydrogenase GuaB2; K00088 IMP dehydrogenase [EC:1.1.1.205]	-0.11796	0.655202	8.4961	0.253361	2099	1957	2036	2171	1911	1165	373.873	348.937	350.191	361.497	359.103	211.892
RVBD_3427c	transposase	0.235543	0.655202	5.07985	0.250827	128	161	163	139	180	171	22.799	28.707	28.036	23.145	33.824	31.102
RVBD_3496c	MCE-family protein Mce4D; K02067 phospholipid/cholesterol/gamma-HCH transport system substrate-binding protein	0.136842	0.655202	6.70423	0.24261	670	600	618	664	593	636	119.34	106.981	106.296	110.564	111.433	115.677
RVBD_3501c	ABC transporter permease YrbE4A; K02066 phospholipid/cholesterol/gamma-HCH transport system permease protein	-0.143588	0.655202	5.9638	0.247129	333	287	324	305	308	179	59.314	51.173	55.728	50.786	57.877	32.557
RVBD_3559c	3-oxoacyl-[acyl-carrier protein] reductase; K00059 3-oxoacyl-[acyl-carrier protein] reductase [EC:1.1.1.100]	-0.243193	0.655202	5.23204	0.238681	106	93	82	100	66	53	18.881	16.582	14.104	16.651	12.402	9.64
RVBD_3583c	CarD family transcriptional regulator; K07736 CarD family transcriptional regulator	0.269512	0.655202	10.6409	0.242145	13090	14651	15058	14010	12716	21038	2331.58	2612.3	2589.97	2332.83	2389.51	3826.43
RVBD_3635	cell division protein, Z-ring complex Ib	0.106454	0.655202	5.87604	0.253472	252	214	234	289	221	182	44.886	38.157	40.248	48.122	41.529	33.102
RVBD_3708c	aspartate-semialdehyde dehydrogenase Asd; K00133 aspartate-semialdehyde dehydrogenase [EC:1.2.1.11]	-0.158941	0.655202	7.55076	0.255538	935	958	950	1049	876	483	166.542	170.813	163.4	174.671	164.612	87.849
RVBD_3712	ligase	-0.293348	0.655202	6.69125	0.251559	228	184	222	245	195	72	40.611	32.808	38.184	40.795	36.643	13.095
RVBD_3783	O-antigen/lipopolysaccharide-transport ABC transporter integral membrane protein RfbD; K01992 ABC-2 type transport system permease protein	-0.116869	0.655202	6.62501	0.252113	632	559	594	605	569	350	112.571	99.671	102.168	100.74	106.923	63.659
RVBD_3784	dTDP-glucose 4,6-dehydratase; K01710 dTDP-glucose 4,6-dehydratase [EC:4.2.1.46]	0.26045	0.655202	4.79302	0.253347	209	244	273	253	222	332	37.227	43.506	46.956	42.128	41.717	60.385
RVBD_3814c	1-acylglycerol-3-phosphate O-acyltransferase	0.183327	0.655202	6.26773	0.244327	341	356	391	373	340	421	60.739	63.475	67.252	62.109	63.891	76.572
RVBD_3837c	phosphoglycerate mutase; K15634 probable phosphoglycerate mutase [EC:5.4.2.12]	0.0887374	0.655202	7.48753	0.252531	1168	1182	1216	1331	1114	1015	208.044	210.753	209.151	221.627	209.336	184.61
RVBD_3868	ESX-1 secretion system protein EccA1	0.144629	0.655202	8.93731	0.242808	3947	3430	4100	3930	3534	4034	703.037	611.575	705.198	654.392	664.086	733.71
RVBD_3886c	type VII secretion-associated serine protease mycosin; K14743 membrane-anchored mycosin MYCP [EC:3.4.21.-]	-0.154509	0.655202	6.17298	0.249076	300	325	325	322	301	172	53.436	57.948	55.9	53.617	56.562	31.284
RVBD_3922c	hemolysin; K08998 hypothetical protein	0.204729	0.655202	5.71946	0.257154	427	514	445	444	488	531	76.057	91.647	76.54	73.931	91.702	96.579
RVBD_6035	tRNA-Cys	0.536893	0.655202	0.998493	0.248698	11	13	22	12	19	38	1.959	2.318	3.784	1.998	3.57	6.911
__no_feature	#N/A	0.132394	0.655202	18.0779	0.241247	2039212	2124941	2094095	2189303	1914089	2120505	363223	378881	360183	364545	359683	385681
RVBD_0036c	hypothetical protein	-0.182791	0.655539	6.98752	0.265402	698	700	687	785	649	322	124.327	124.811	118.164	130.712	121.956	58.566
RVBD_0061c	hypothetical protein	0.109413	0.655539	6.86893	0.264306	929	976	1086	1024	1058	853	165.473	174.023	186.792	170.508	198.813	155.145
RVBD_0247c	succinate dehydrogenase [iron-sulfur subunit]; K00240 succinate dehydrogenase / fumarate reductase, iron-sulfur subunit [EC:1.3.5.1 1.3.5.4]	0.234722	0.655539	6.81472	0.263617	1128	1128	1048	1082	1010	1511	200.919	201.124	180.256	180.166	189.793	274.823
RVBD_0457c	prolyl oligopeptidase; K01322 prolyl oligopeptidase [EC:3.4.21.26]	0.0839993	0.655539	6.59267	0.261082	736	725	768	837	722	601	131.096	129.269	132.096	139.37	135.674	109.311
RVBD_0507	transmembrane transporter MmpL2; K06994 putative drug exporter of the RND superfamily	0.240286	0.655539	7.02874	0.259047	1033	1181	1196	1141	1018	1573	183.997	210.574	205.711	189.99	191.296	286.1
RVBD_0568	cytochrome P450 135B1 Cyp135B1	-0.148406	0.655539	9.48711	0.260606	2195	1987	2176	2440	1904	1105	390.972	354.286	374.271	406.289	357.787	200.979
RVBD_0756c	hypothetical protein	-0.0925225	0.655539	6.77001	0.261393	738	692	686	769	601	460	131.452	123.385	117.992	128.048	112.936	83.666
RVBD_0989c	polyprenyl-diphosphate synthase GrcC2; K00805 heptaprenyl diphosphate synthase [EC:2.5.1.30]	0.110612	0.655539	5.42932	0.265643	259	221	252	268	234	218	46.133	39.405	43.344	44.625	43.972	39.65
RVBD_1074c	beta-ketoacyl CoA thiolase FadA3; K00626 acetyl-CoA C-acetyltransferase [EC:2.3.1.9]	0.0936367	0.655539	8.59819	0.264764	1915	2043	2045	2059	1954	1802	341.099	364.27	351.739	342.848	367.183	327.751
RVBD_1076	lipase LipU	-0.139193	0.655539	4.6968	0.263684	270	287	284	274	271	162	48.092	51.173	48.848	45.624	50.925	29.465
RVBD_1125	hypothetical protein	-0.216261	0.655539	4.35982	0.260154	99	115	112	113	101	50	17.634	20.505	19.264	18.816	18.979	9.094
RVBD_1196	PPE family protein PPE18	0.113505	0.655539	7.92553	0.261388	2474	2459	2364	2884	2527	1856	440.668	438.444	406.607	480.22	474.858	337.572
RVBD_1274	lipoprotein LprB	0.15388	0.655539	7.62621	0.263926	1183	981	1116	1150	982	1191	210.715	174.914	191.952	191.489	184.531	216.621
RVBD_1278	hypothetical protein	-0.174842	0.655539	7.96602	0.260149	1097	832	919	1089	811	479	195.397	148.347	158.068	181.331	152.398	87.121
RVBD_1330c	nicotinate phosphoribosyltransferase PncB1; K00763 nicotinate phosphoribosyltransferase [EC:6.3.4.21]	-0.21628	0.655539	5.95516	0.26402	368	344	388	427	337	154	65.548	61.336	66.736	71.101	63.327	28.01
RVBD_1377c	transferase	-0.113498	0.655539	5.89617	0.263787	292	255	291	298	251	167	52.011	45.467	50.052	49.621	47.166	30.374
RVBD_1525	rhamnosyl transferase WbbL2	0.156517	0.655539	5.3614	0.26177	157	154	144	167	136	163	27.965	27.458	24.768	27.807	25.556	29.647
RVBD_1625c	adenylyl cyclase Cya	-0.10119	0.655539	7.81104	0.262296	1603	1571	1748	1736	1531	991	285.525	280.112	300.655	289.065	287.696	180.245
RVBD_1642	50S ribosomal protein L35 RpmI; K02916 large subunit ribosomal protein L35	0.11555	0.655539	6.62508	0.261696	424	417	428	441	448	366	75.523	74.352	73.616	73.432	84.185	66.569
RVBD_1664	polyketide synthase Pks9	0.195712	0.655539	5.46713	0.261034	252	296	329	293	284	341	44.886	52.777	56.588	48.788	53.367	62.022
RVBD_2074	pyridoxamine 5'-phosphate oxidase	-0.134945	0.655539	7.27391	0.259565	1186	1069	1070	1234	997	610	211.25	190.605	184.04	205.476	187.35	110.948
RVBD_2129c	oxidoreductase	0.121686	0.655539	6.54425	0.265601	384	329	299	390	320	291	68.398	58.661	51.428	64.94	60.132	52.928
RVBD_2139	dihydroorotate dehydrogenase PyrD; K00254 dihydroorotate dehydrogenase [EC:1.3.5.2]	-0.156716	0.655539	7.19439	0.260958	613	514	539	625	499	283	109.187	91.647	92.708	104.07	93.769	51.472
RVBD_2155c	UDP-N-acetylmuramoylalanyl-D-glutamate ligase MurD; K01925 UDP-N-acetylmuramoylalanine--D-glutamate ligase [EC:6.3.2.9]	-0.260638	0.655539	7.01648	0.261969	446	451	397	490	411	162	79.441	80.414	68.284	81.591	77.232	29.465
RVBD_2199c	integral membrane protein	0.0986232	0.655539	7.44404	0.26029	1255	1336	1277	1339	1249	1176	223.54	238.211	219.643	222.959	234.704	213.893
RVBD_2324	transcriptional regulator AsnC-family	-0.158145	0.655539	4.20198	0.262578	136	117	129	132	97	85	24.224	20.861	22.188	21.98	18.228	15.46
RVBD_2360c	hypothetical protein	-0.147144	0.655539	4.89293	0.262796	235	224	268	260	217	133	41.858	39.94	46.096	43.293	40.777	24.19
RVBD_2939	acyltransferase PapA5	0.209485	0.655539	6.51616	0.261906	747	781	826	789	715	1011	133.055	139.254	142.072	131.378	134.358	183.882
RVBD_2971	oxidoreductase	0.126823	0.655539	7.28312	0.263224	1015	1037	1092	1028	1063	1030	180.791	184.899	187.824	171.174	199.752	187.338
RVBD_3190c	hypothetical protein	0.176009	0.655539	6.0858	0.265026	564	511	552	570	492	628	100.459	91.112	94.944	94.912	92.453	114.222
RVBD_3191c	transposase; K07482 transposase, IS30 family	0.338483	0.655539	3.06297	0.261635	27	40	43	42	39	45	4.809	7.132	7.396	6.993	7.329	8.185
RVBD_3197	ABC transporter ATP-binding protein	0.125686	0.655539	8.94559	0.262648	3272	2938	3248	3263	2893	3206	582.807	523.851	558.655	543.328	543.634	583.112
RVBD_3234c	triacylglycerol synthase Tgs3	0.123613	0.655539	6.68872	0.264036	465	416	423	466	398	433	82.826	74.174	72.756	77.595	74.79	78.755
RVBD_3246c	two-component system transcriptional regulator MtrA; K07670 two-component system, OmpR family, response regulator MtrA	0.128492	0.655539	8.27353	0.265315	4035	3939	3978	4085	3677	4106	718.712	702.331	684.214	680.201	690.958	746.806
RVBD_3254	hypothetical protein	0.0941394	0.655539	7.25356	0.259576	1051	1048	1018	1168	932	936	187.204	186.86	175.096	194.486	175.135	170.241
RVBD_3255c	mannose-6-phosphate isomerase ManA; K01809 mannose-6-phosphate isomerase [EC:5.3.1.8]	-0.19165	0.655539	6.81868	0.264032	561	549	523	605	516	247	99.925	97.888	89.956	100.74	96.963	44.925
RVBD_3336c	tryptophanyl-tRNA synthetase TrpS; K01867 tryptophanyl-tRNA synthetase [EC:6.1.1.2]	0.130875	0.655539	7.31303	0.263334	677	638	654	672	622	674	120.587	113.757	112.488	111.896	116.882	122.588
RVBD_3404c	hypothetical protein	0.165339	0.655539	6.48011	0.265648	676	673	673	676	628	778	120.409	119.997	115.756	112.562	118.01	141.504
RVBD_3616c	ESX-1 secretion-associated protein EspA	0.113258	0.655539	9.02951	0.264641	12630	12929	12869	13375	12159	12147	2249.65	2305.26	2213.46	2227.1	2284.84	2209.32
RVBD_3687c	anti-anti-sigma factor RsfB	0.189079	0.655539	5.421	0.264321	238	218	234	238	217	269	42.392	38.87	40.248	39.63	40.777	48.926
RVBD_3752c	cytidine/deoxycytidylate deaminase; K11991 tRNA(adenine34) deaminase [EC:3.5.4.33]	-0.415141	0.655539	5.08657	0.260151	86	71	75	98	65	19	15.318	12.659	12.9	16.318	12.214	3.456
RVBD_3923c	ribonuclease P protein component RnpA; K03536 ribonuclease P protein component [EC:3.1.26.5]	-0.119711	0.655539	6.61473	0.25979	473	529	531	444	506	344	84.251	94.322	91.332	73.931	95.084	62.567
RVBD_6028	tRNA-Pro	0.30037	0.655539	2.49291	0.264924	152	159	181	164	154	259	27.074	28.35	31.132	27.308	28.939	47.107
RVBD_0005	DNA gyrase subunit B GyrB; K02470 DNA gyrase subunit B [EC:5.99.1.3]	0.263576	0.655999	10.6497	0.266618	12786	12156	14108	12246	11753	19523	2277.43	2167.44	2426.57	2039.1	2208.55	3550.87
RVBD_0079	hypothetical protein	-0.12311	0.655999	8.11865	0.274644	5384	4665	4810	5278	4442	2958	958.995	831.778	827.318	878.85	834.712	538.006
RVBD_0080	hypothetical protein	-0.169607	0.655999	5.85758	0.28728	1226	1009	1020	1178	1045	524	218.374	179.906	175.44	196.151	196.37	95.306
RVBD_0091	bifunctional MTA/SAH nucleosidase Mtn; K01243 adenosylhomocysteine nucleosidase [EC:3.2.2.9]	-0.166438	0.655999	5.98895	0.286081	345	306	351	372	310	163	61.451	54.56	60.372	61.942	58.253	29.647
RVBD_0112	GDP-mannose 4,6-dehydratase Gca; K01711 GDPmannose 4,6-dehydratase [EC:4.2.1.47]	0.299513	0.655999	5.33149	0.287936	141	145	161	152	130	251	25.115	25.854	27.692	25.31	24.429	45.652
RVBD_0139	oxidoreductase	0.110117	0.655999	5.45294	0.290649	201	199	200	257	192	149	35.802	35.482	34.4	42.794	36.079	27.1
RVBD_0157A	hypothetical protein	0.225619	0.655999	5.75646	0.270975	564	612	599	625	504	811	100.459	109.121	103.028	104.07	94.708	147.506
RVBD_0210	hypothetical protein	-0.211809	0.655999	5.15026	0.279393	191	164	183	216	152	78	34.021	29.241	31.476	35.967	28.563	14.187
RVBD_0211	iron-regulated phosphoenolpyruvate carboxykinase PckA; K01596 phosphoenolpyruvate carboxykinase (GTP) [EC:4.1.1.32]	0.139644	0.655999	9.39068	0.281699	2975	2840	3070	3002	2727	3163	529.905	506.377	528.039	499.869	512.44	575.291
RVBD_0212c	transcriptional regulator AsnC-family	-0.104732	0.655999	5.57774	0.277455	339	274	327	315	258	224	60.382	48.855	56.244	52.451	48.482	40.741
RVBD_0316	muconolactone delta-isomerase	-0.248128	0.655999	7.28187	0.283015	332	317	338	397	305	122	59.136	56.522	58.136	66.105	57.314	22.19
RVBD_0326	hypothetical protein	0.0973151	0.655999	5.63564	0.28844	678	660	726	731	673	607	120.765	117.679	124.872	121.72	126.466	110.402
RVBD_0424c	hypothetical protein	0.273159	0.655999	5.25971	0.276793	384	359	323	357	316	547	68.398	64.01	55.556	59.445	59.381	99.489
RVBD_0470c	mycolic acid synthase PcaA; K00574 cyclopropane-fatty-acyl-phospholipid synthase [EC:2.1.1.79]	0.150474	0.655999	8.27009	0.275419	2327	2443	2524	2468	2223	2670	414.484	435.591	434.127	410.951	417.732	485.624
RVBD_0487	hypothetical protein	-0.115463	0.655999	6.26502	0.27247	611	514	562	613	491	337	108.831	91.647	96.664	102.072	92.266	61.294
RVBD_0539	glycosyltransferase	-0.288414	0.655999	5.28507	0.29095	180	151	158	200	149	53	32.062	26.924	27.176	33.302	27.999	9.64
RVBD_0583c	lipoprotein LpqN	0.157276	0.655999	4.98708	0.274774	129	125	150	136	138	138	22.977	22.288	25.8	22.646	25.932	25.1
RVBD_0597c	ATPase; K07133	-0.100967	0.655999	5.92182	0.277306	570	499	596	604	486	343	101.528	88.973	102.512	100.573	91.326	62.385
RVBD_0604	lipoprotein LpqO	-0.127123	0.655999	5.76717	0.286331	268	239	260	270	240	143	47.736	42.614	44.72	44.958	45.099	26.009
RVBD_0609	toxin VapC28	-0.0957442	0.655999	5.60675	0.277957	458	451	542	458	442	338	81.579	80.414	93.224	76.262	83.058	61.476
RVBD_0630c	exonuclease V beta chain RecB; K03582 exodeoxyribonuclease V beta subunit [EC:3.1.11.5]	-0.220188	0.655999	5.86377	0.286604	251	221	202	245	215	94	44.708	39.405	34.744	40.795	40.401	17.097
RVBD_0634A	hypothetical protein	0.109391	0.655999	7.03718	0.28589	1406	1594	1434	1559	1488	1298	250.436	284.213	246.647	259.592	279.615	236.082
RVBD_0639	transcription antitermination protein NusG; K02601 transcriptional antiterminator NusG	0.179501	0.655999	9.80763	0.268814	4577	4413	4885	4553	4239	5556	815.253	786.846	840.218	758.129	796.566	1010.53
RVBD_0640	50S ribosomal protein L11 RplK; K02867 large subunit ribosomal protein L11	0.207476	0.655999	8.31695	0.279734	2774	2773	2824	2781	2468	3646	494.103	494.431	485.727	463.069	463.771	663.14
RVBD_0643c	methoxy mycolic acid synthase 3 MmaA3; K00574 cyclopropane-fatty-acyl-phospholipid synthase [EC:2.1.1.79]	0.200806	0.655999	7.78312	0.278462	1378	1459	1460	1475	1263	1807	245.449	260.142	251.119	245.605	237.335	328.66
RVBD_0645c	methoxy mycolic acid synthase 1 MmaA1; K00574 cyclopropane-fatty-acyl-phospholipid synthase [EC:2.1.1.79]	0.237576	0.655999	6.08478	0.266217	446	557	589	512	516	705	79.441	99.314	101.308	85.254	96.963	128.227
RVBD_0741	transposase	0.178434	0.655999	5.55624	0.28109	321	280	322	299	301	360	57.176	49.924	55.384	49.787	56.562	65.477
RVBD_0744c	transcriptional regulator	-0.116265	0.655999	4.40476	0.285112	183	201	213	205	165	134	32.596	35.839	36.636	34.135	31.006	24.372
RVBD_0777	adenylosuccinate lyase PurB; K01756 adenylosuccinate lyase [EC:4.3.2.2]	0.0759055	0.655999	7.69109	0.289204	1546	1360	1403	1601	1364	1178	275.373	242.49	241.315	266.585	256.314	214.256
RVBD_0785	KsdD-like steroid dehydrogenase; K07077	0.0912407	0.655999	6.65078	0.281815	362	360	341	385	360	289	64.479	64.189	58.652	64.107	67.649	52.564
RVBD_0835	lipoprotein LpqQ	0.198174	0.655999	5.24038	0.285578	260	259	246	275	224	313	46.311	46.18	42.312	45.791	42.093	56.929
RVBD_0863	hypothetical protein	0.23751	0.655999	6.00512	0.26649	535	602	685	570	599	822	95.294	107.338	117.82	94.912	112.56	149.507
RVBD_0873	acyl-CoA dehydrogenase FadE10	0.119222	0.655999	8.34838	0.272904	2839	2777	2866	2965	2567	2837	505.681	495.144	492.951	493.708	482.374	515.998
RVBD_0917	glycine betaine transport integral membrane protein BetP; K02168 choline/glycine/proline betaine transport protein	0.11134	0.655999	5.99481	0.270755	366	357	400	401	347	358	65.192	63.654	68.8	66.771	65.206	65.114
RVBD_0921	resolvase	0.153596	0.655999	5.04188	0.289952	146	141	158	165	166	122	26.005	25.141	27.176	27.474	31.194	22.19
RVBD_0931c	transmembrane serine/threonine-protein kinase D PknD; K08884 serine/threonine protein kinase, bacterial [EC:2.7.11.1]	0.119367	0.655999	10.0284	0.285421	6029	5891	6388	6213	5649	6175	1073.88	1050.38	1098.73	1034.54	1061.52	1123.12
RVBD_0939	bifunctional enzyme 2-hydroxyhepta-2,4-diene-1,7-dioate isomerase	-0.0870885	0.655999	8.1557	0.281194	1449	1309	1482	1521	1267	900	258.095	233.397	254.903	253.265	238.086	163.693
RVBD_0970	integral membrane protein	0.129386	0.655999	6.76378	0.282201	428	406	391	413	408	401	76.235	72.391	67.252	68.769	76.669	72.935
RVBD_1009	resuscitation-promoting factor RpfB	-0.0941021	0.655999	8.23224	0.276734	1282	1217	1142	1333	1038	782	228.349	216.993	196.424	221.96	195.054	142.231
RVBD_1010	ribosomal RNA small subunit methyltransferase A; K02528 16S rRNA (adenine1518-N6/adenine1519-N6)-dimethyltransferase [EC:2.1.1.182]	-0.174513	0.655999	6.95987	0.289704	931	801	792	974	764	397	165.829	142.82	136.224	162.183	143.566	72.207
RVBD_1035c	transposase	-0.267834	0.655999	3.0141	0.279482	49	41	39	37	47	18	8.728	7.31	6.708	6.161	8.832	3.274
RVBD_1069c	hypothetical protein	-0.0937504	0.655999	6.60405	0.270929	826	784	739	837	696	497	147.127	139.789	127.108	139.37	130.788	90.395
RVBD_1085c	hemolysin-like protein; K11068 hemolysin III	-0.17994	0.655999	6.21911	0.275418	286	241	223	274	227	121	50.942	42.971	38.356	45.624	42.656	22.008
RVBD_1107c	exodeoxyribonuclease VII small subunit XseB; K03602 exodeoxyribonuclease VII small subunit [EC:3.1.11.6]	0.163923	0.655999	4.86014	0.275878	149	159	144	154	150	160	26.54	28.35	24.768	25.643	28.187	29.101
RVBD_1189	sigma-70 family RNA polymerase sigma factor SigI; K03088 RNA polymerase sigma-70 factor, ECF subfamily	-0.272439	0.655999	4.50466	0.288495	95	95	108	106	101	35	16.921	16.939	18.576	17.65	18.979	6.366
RVBD_1237	sugar-transport ABC transporter integral membrane protein SugB; K02026 multiple sugar transport system permease protein	0.158471	0.655999	5.38484	0.274267	390	348	366	421	323	385	69.467	62.049	62.952	70.101	60.696	70.024
RVBD_1248c	2-oxoglutarate decarboxylase; K01616 2-oxoglutarate decarboxylase [EC:4.1.1.71]	0.0806079	0.655999	9.30923	0.279724	3945	3823	4055	4203	3728	3438	702.681	681.648	697.458	699.849	700.542	625.309
RVBD_1251c	hypothetical protein; K06860 uncharacterized protein	-0.150188	0.655999	6.78702	0.268949	610	569	612	672	549	303	108.653	101.454	105.264	111.896	103.165	55.11
RVBD_1252c	lipoprotein LprE	0.153406	0.655999	5.00043	0.282985	148	191	158	168	182	152	26.362	34.056	27.176	27.974	34.2	27.646
RVBD_1287	Rrf2 family protein	-0.181927	0.655999	6.33131	0.287563	437	400	457	501	394	198	77.838	71.321	78.604	83.422	74.038	36.013
RVBD_1327c	glucanase GlgE; K16147 starch synthase (maltosyl-transferring) [EC:2.4.99.16]	0.139981	0.655999	8.4409	0.285649	2036	2049	2335	2171	1965	2283	362.651	365.34	401.619	361.497	369.25	415.236
RVBD_1395	transcriptional regulator	-0.118093	0.655999	4.98131	0.28843	163	134	170	161	119	113	29.033	23.892	29.24	26.808	22.362	20.553
RVBD_1407	protein Fmu; K03500 16S rRNA (cytosine967-C5)-methyltransferase [EC:2.1.1.176]	-0.282334	0.655999	6.0662	0.28052	351	260	275	330	287	102	62.52	46.358	47.3	54.949	53.931	18.552
RVBD_1449c	transketolase Tkt; K00615 transketolase [EC:2.2.1.1]	0.0624578	0.655999	8.92229	0.274129	2237	2085	2279	2511	2099	1707	398.453	371.759	391.987	418.111	394.431	310.472
RVBD_1481	membrane protein; K07114 Ca-activated chloride channel homolog	-0.104463	0.655999	7.63856	0.277242	1007	881	999	1050	862	579	179.366	157.084	171.828	174.837	161.981	105.309
RVBD_1489A	methylmalonyl-CoA mutase	-0.162192	0.655999	4.69603	0.270778	158	138	135	143	130	82	28.143	24.606	23.22	23.811	24.429	14.914
RVBD_1506c	hypothetical protein	0.152555	0.655999	4.04372	0.283686	137	132	158	141	152	141	24.402	23.536	27.176	23.478	28.563	25.645
RVBD_1514c	hypothetical protein	0.135379	0.655999	4.77981	0.289414	170	214	176	217	173	169	30.28	38.157	30.272	36.133	32.509	30.738
RVBD_1568	adenosylmethionine-8-amino-7-oxononanoate aminotransferase BioA; K00833 adenosylmethionine-8-amino-7-oxononanoate aminotransferase [EC:2.6.1.62]	-0.298947	0.655999	6.56419	0.288916	465	417	409	510	425	136	82.826	74.352	70.348	84.921	79.863	24.736
RVBD_1768	PE-PGRS family protein PE_PGRS31	-0.223774	0.655999	6.8172	0.283485	588	512	562	625	500	242	104.734	91.29	96.664	104.07	93.957	44.015
RVBD_1783	ESX-5 secretion system protein EccC5	0.0941892	0.655999	10.1557	0.283955	8599	7982	8395	8687	7711	7779	1531.65	1423.2	1443.94	1446.49	1449	1414.86
RVBD_1809	PPE family protein PPE33	0.0881239	0.655999	6.6399	0.268737	1516	1381	1372	1582	1361	1194	270.029	246.235	235.983	263.422	255.75	217.167
RVBD_1823	hypothetical protein	-0.20961	0.655999	5.49328	0.271954	192	190	234	210	202	92	34.199	33.877	40.248	34.967	37.959	16.733
RVBD_1831	hypothetical protein	0.146682	0.655999	8.24699	0.267065	2653	2392	2704	2713	2280	2809	472.551	426.498	465.087	451.747	428.443	510.905
RVBD_1840c	PE-PGRS family protein PE_PGRS34	-0.368941	0.655999	5.22221	0.277196	143	144	161	168	131	47	25.471	25.675	27.692	27.974	24.617	8.548
RVBD_1879	hypothetical protein; K07045	-0.1157	0.655999	4.72156	0.287211	115	131	121	122	99	88	20.484	23.358	20.812	20.314	18.603	16.006
RVBD_1899c	lipoprotein LppD	-0.196896	0.655999	8.81843	0.28238	2743	2725	2585	2997	2630	1201	488.582	485.872	444.619	499.036	494.213	218.44
RVBD_1900c	lignin peroxidase LipJ	-0.1028	0.655999	7.82151	0.268556	1164	1054	1149	1230	994	686	207.331	187.93	197.628	204.81	186.786	124.771
RVBD_1913	hypothetical protein	-0.162154	0.655999	5.73937	0.26673	193	230	223	222	190	121	34.377	41.009	38.356	36.966	35.704	22.008
RVBD_1954A	hypothetical protein	0.189785	0.655999	5.87358	0.268873	608	619	710	632	620	778	108.297	110.369	122.12	105.235	116.506	141.504
RVBD_1967	MCE-family protein Mce3B; K02067 phospholipid/cholesterol/gamma-HCH transport system substrate-binding protein	-0.229049	0.655999	2.13549	0.268311	23	25	36	23	22	19	4.097	4.458	6.192	3.83	4.134	3.456
RVBD_1989c	hypothetical protein	0.226393	0.655999	4.6123	0.279485	171	216	244	206	209	261	30.458	38.513	41.968	34.301	39.274	47.471
RVBD_2077c	transmembrane protein	-0.0742184	0.655999	10.1156	0.276847	7134	6330	7604	6881	6265	5077	1270.7	1128.65	1307.88	1145.77	1177.28	923.413
RVBD_2086	transposase	-0.436965	0.655999	1.42067	0.290196	11	10	16	5	12	9	1.959	1.783	2.752	0.833	2.255	1.637
RVBD_2144c	transmembrane protein	0.125271	0.655999	7.82297	0.267213	1136	1188	1238	1241	1145	1144	202.344	211.822	212.935	206.641	215.161	208.073
RVBD_2160A	hypothetical protein	-0.176982	0.655999	7.18412	0.269462	847	778	715	926	672	376	150.867	138.719	122.98	154.19	126.278	68.387
RVBD_2171	lipoprotein LppM	0.104964	0.655999	6.40959	0.287288	369	326	338	421	306	292	65.726	58.126	58.136	70.101	57.502	53.109
RVBD_2212	adenylate cyclase	-0.175406	0.655999	7.30488	0.29079	457	393	518	451	472	220	81.401	70.073	89.096	75.097	88.695	40.014
RVBD_2222c	glutamine synthetase GlnA2; K01915 glutamine synthetase [EC:6.3.1.2]	0.124709	0.655999	9.496	0.28855	3122	3043	3150	3232	2778	3224	556.089	542.572	541.799	538.166	522.024	586.386
RVBD_2236c	cobalamin biosynthesis transmembrane protein CobD; K02227 adenosylcobinamide-phosphate synthase [EC:6.3.1.10]	-0.320202	0.655999	4.9347	0.284107	123	125	96	136	105	35	21.909	22.288	16.512	22.646	19.731	6.366
RVBD_2237A	hypothetical protein	-0.163222	0.655999	6.04015	0.287798	459	526	508	524	486	247	81.757	93.787	87.376	87.252	91.326	44.925
RVBD_2238c	peroxiredoxin AhpE; K03386 peroxiredoxin (alkyl hydroperoxide reductase subunit C) [EC:1.11.1.15]	0.0898077	0.655999	6.71701	0.267145	481	418	456	489	430	395	85.675	74.53	78.432	81.424	80.803	71.843
RVBD_2245	3-oxoacyl-[acyl-carrier-protein] synthase 1 KasA; K11609 beta-ketoacyl ACP synthase [EC:2.3.1.-]	0.0724505	0.655999	9.99324	0.271571	4251	4147	4307	4614	3921	3633	757.186	739.417	740.802	768.286	736.809	660.776
RVBD_2255c	hypothetical protein	-0.170407	0.655999	5.20646	0.284479	283	228	197	255	194	130	50.408	40.653	33.884	42.461	36.455	23.645
RVBD_2261c	apolipoprotein N-acyltransferase; K03820 apolipoprotein N-acyltransferase [EC:2.3.1.-]	-0.214354	0.655999	2.76125	0.272826	46	38	42	51	27	24	8.193	6.775	7.224	8.492	5.074	4.365
RVBD_2276	cytochrome P450 121 Cyp121; K17483 mycocyclosin synthase [EC:1.14.21.9]	0.193483	0.655999	5.31407	0.283296	208	224	229	239	193	267	37.049	39.94	39.388	39.796	36.267	48.562
RVBD_2292c	hypothetical protein; K01243 adenosylhomocysteine nucleosidase [EC:3.2.2.9]	-0.366991	0.655999	1.58087	0.280514	17	22	23	15	19	10	3.028	3.923	3.956	2.498	3.57	1.819
RVBD_2299c	chaperone HtpG; K04079 molecular chaperone HtpG	0.156802	0.655999	8.56348	0.282116	2344	2390	2447	2353	2235	2698	417.512	426.141	420.883	391.802	419.987	490.716
RVBD_2329c	nitrite extrusion protein 1 NarK1; K02575 MFS transporter, NNP family, nitrate/nitrite transporter	0.169704	0.655999	6.54921	0.276519	167	236	201	205	221	188	29.746	42.079	34.572	34.135	41.529	34.194
RVBD_2342	hypothetical protein	-0.199899	0.655999	5.28795	0.280786	239	195	241	223	234	101	42.571	34.769	41.452	37.132	43.972	18.37
RVBD_2373c	chaperone DnaJ2; K03686 molecular chaperone DnaJ	-0.173804	0.655999	8.52421	0.28213	2078	1909	2114	2244	1986	962	370.132	340.378	363.607	373.653	373.196	174.97
RVBD_2386A	hypothetical protein	0.25812	0.655999	5.37061	0.269119	196	204	156	182	177	261	34.911	36.374	26.832	30.305	33.261	47.471
RVBD_2417c	DegV family EDD domain-containing protein	-0.208869	0.655999	7.14555	0.280204	966	792	782	1024	707	383	172.063	141.215	134.504	170.508	132.855	69.661
RVBD_2418c	hypothetical protein	0.116596	0.655999	6.82357	0.281169	957	894	860	984	800	896	170.46	159.402	147.92	163.848	150.331	162.966
RVBD_2420c	iojap-like ribosome-associated protein; K09710 ribosome-associated protein	0.145868	0.655999	6.22081	0.278386	359	365	368	376	344	385	63.945	65.08	63.296	62.608	64.642	70.024
RVBD_2429	alkyl hydroperoxide reductase AhpD; K04756 alkyl hydroperoxide reductase subunit D	0.101473	0.655999	6.27332	0.270081	600	669	629	668	671	519	106.872	119.284	108.188	111.23	126.09	94.397
RVBD_2466c	hypothetical protein	0.145951	0.655999	5.50971	0.283582	441	329	449	431	386	404	78.551	58.661	77.228	71.767	72.535	73.48
RVBD_2517c	hypothetical protein	0.266601	0.655999	5.24463	0.279751	223	268	254	259	218	366	39.721	47.785	43.688	43.127	40.965	66.569
RVBD_2519	PE family protein PE26	0.111212	0.655999	8.35695	0.289181	1868	1744	1892	1901	1702	1796	332.727	310.958	325.423	316.539	319.829	326.659
RVBD_2571c	transmembrane alanine and valine and leucine rich protein	-0.21622	0.655999	6.10476	0.280092	256	274	264	295	257	109	45.599	48.855	45.408	49.121	48.294	19.825
RVBD_2573	2-dehydropantoate 2-reductase; K00077 2-dehydropantoate 2-reductase [EC:1.1.1.169]	0.235594	0.655999	3.46521	0.271022	43	45	34	51	48	32	7.659	8.024	5.848	8.492	9.02	5.82
RVBD_2576c	membrane protein	-0.0987863	0.655999	8.61756	0.275196	4427	4420	4476	4920	4003	2684	788.535	788.094	769.87	819.238	752.218	488.17
RVBD_2613c	AP-4-A phosphorylase	0.169606	0.655999	5.88442	0.287487	286	281	276	296	247	332	50.942	50.103	47.472	49.288	46.415	60.385
RVBD_2669	N-acetyltransferase	-0.181387	0.655999	3.14259	0.290898	78	75	68	72	71	38	13.893	13.373	11.696	11.989	13.342	6.911
RVBD_2691	trk system potassium uptake protein CeoB; K03499 trk system potassium uptake protein TrkA	0.107114	0.655999	6.46208	0.274998	400	401	390	468	359	347	71.248	71.499	67.08	77.928	67.461	63.113
RVBD_2709	transmembrane protein	0.15343	0.655999	6.34819	0.279866	621	613	753	652	653	707	110.612	109.299	129.516	108.566	122.708	128.59
RVBD_2752c	hypothetical protein; K12574 ribonuclease J [EC:3.1.-.-]	0.10107	0.655999	8.32989	0.283129	2428	2308	2488	2636	2135	2278	432.474	411.52	427.935	438.925	401.195	414.326
RVBD_2762c	hypothetical protein; K09927 hypothetical protein	-0.363459	0.655999	3.84051	0.273279	57	53	59	70	45	17	10.153	9.45	10.148	11.656	8.456	3.092
RVBD_2840c	hypothetical protein; K07742 hypothetical protein	0.123283	0.655999	9.63702	0.276896	2560	2496	2780	2631	2486	2618	455.986	445.041	478.159	438.093	467.153	476.166
RVBD_2843	transmembrane alanine rich protein	-0.355732	0.655999	6.79149	0.269833	332	300	313	380	310	85	59.136	53.491	53.836	63.275	58.253	15.46
RVBD_2857c	oxidoreductase	0.147403	0.655999	5.85918	0.285908	267	286	343	293	307	302	47.558	50.994	58.996	48.788	57.689	54.928
RVBD_2906c	tRNA (guanine-N1)-methyltransferase TrmD; K00554 tRNA (guanine37-N1)-methyltransferase [EC:2.1.1.228]	0.146148	0.655999	4.82496	0.287617	107	98	105	110	100	104	19.059	17.474	18.06	18.316	18.791	18.916
RVBD_2917	alanine and arginine rich protein	-0.163749	0.655999	6.09456	0.279894	264	259	244	267	247	129	47.024	46.18	41.968	44.459	46.415	23.463
RVBD_2921c	cell division protein FtsY; K03110 fused signal recognition particle receptor	-0.132182	0.655999	7.78038	0.2837	1056	954	992	1131	913	536	188.094	170.1	170.624	188.325	171.565	97.489
RVBD_2925c	ribonuclease III Rnc; K03685 ribonuclease III [EC:3.1.26.3]	0.104965	0.655999	7.80677	0.279704	1763	1669	1751	1777	1610	1677	314.025	297.586	301.171	295.892	302.541	305.015
RVBD_2993c	2-hydroxyhepta-2,4-diene-1,7-dioate isomerase	0.0981385	0.655999	7.5911	0.283107	774	701	703	780	665	679	137.864	124.99	120.916	129.879	124.963	123.498
RVBD_3061c	acyl-CoA dehydrogenase FadE22	-0.103528	0.655999	6.35591	0.27449	567	587	670	548	544	453	100.994	104.663	115.24	91.249	102.225	82.392
RVBD_3067	hypothetical protein	-0.223468	0.655999	3.72356	0.289913	73	63	82	81	60	34	13.003	11.233	14.104	13.487	11.275	6.184
RVBD_3099c	hypothetical protein	-0.0695647	0.655999	8.00942	0.28595	1268	1139	1245	1274	1095	827	225.855	203.086	214.139	212.136	205.765	150.416
RVBD_3109	molybdenum cofactor biosynthesis protein A1 MoaA1; K03639 cyclic pyranopterin phosphate synthase [EC:4.1.99.18]	0.404555	0.655999	1.56107	0.288425	16	21	18	17	19	37	2.85	3.744	3.096	2.831	3.57	6.73
RVBD_3110	pterin-4-alpha-carbinolamine dehydratase MoaB1; K01724 4a-hydroxytetrahydrobiopterin dehydratase [EC:4.2.1.96]	0.532201	0.655999	0.645601	0.273118	12	12	20	16	12	40	2.137	2.14	3.44	2.664	2.255	7.275
RVBD_3151	NADH dehydrogenase subunit G NuoG	-0.128605	0.655999	8.48315	0.276871	1462	1226	1391	1450	1215	799	260.411	218.598	239.251	241.442	228.315	145.323
RVBD_3170	flavin-containing monoamine oxidase AofH; K00274 monoamine oxidase [EC:1.4.3.4]	-0.13934	0.655999	6.30221	0.269869	322	322	333	354	303	174	57.354	57.413	57.276	58.945	56.938	31.647
RVBD_3204	DNA-damage-inducible protein P DinP	-0.161714	0.655999	4.35802	0.275803	120	92	118	105	100	65	21.374	16.404	20.296	17.484	18.791	11.822
RVBD_3250c	rubredoxin RubB	0.285113	0.655999	3.22138	0.27549	62	81	99	72	105	94	11.043	14.442	17.028	11.989	19.731	17.097
RVBD_3269	hypothetical protein	0.197883	0.655999	8.64307	0.275838	1724	2396	2326	2007	2289	2358	307.078	427.211	400.071	334.189	430.134	428.877
RVBD_3277	transmembrane protein	-0.0675592	0.655999	8.71295	0.274608	1959	1794	1992	1976	1674	1367	348.936	319.873	342.623	329.027	314.567	248.632
RVBD_3353c	oxidoreductase	0.376907	0.655999	1.91762	0.285552	19	20	13	23	13	29	3.384	3.566	2.236	3.83	2.443	5.275
RVBD_3415c	hypothetical protein	-0.282772	0.655999	4.07032	0.276876	104	72	82	92	79	32	18.524	12.838	14.104	15.319	14.845	5.82
RVBD_3419c	O-sialoglycoprotein endopeptidase Gcp; K01409 O-sialoglycoprotein endopeptidase [EC:3.4.24.57]	-0.172324	0.655999	6.85683	0.289172	520	425	476	505	464	226	92.622	75.778	81.872	84.088	87.192	41.105
RVBD_3460c	30S ribosomal protein S13 RpsM; K02952 small subunit ribosomal protein S13	0.128632	0.655999	8.23835	0.284021	1486	1426	1635	1513	1447	1554	264.686	254.258	281.219	251.932	271.911	282.644
RVBD_3499c	MCE-family protein Mce4A; K02067 phospholipid/cholesterol/gamma-HCH transport system substrate-binding protein	0.162843	0.655999	6.78026	0.267473	963	959	976	961	901	1106	171.529	170.991	167.872	160.018	169.31	201.161
RVBD_3554	oxidoreductase FdxB	-0.103302	0.655999	7.2893	0.27494	480	432	448	450	416	296	85.497	77.026	77.056	74.93	78.172	53.837
RVBD_3558	PPE family protein PPE64	0.136764	0.655999	5.50912	0.286378	187	214	205	218	189	201	33.308	38.157	35.26	36.3	35.516	36.558
RVBD_3567c	oxidoreductase; K16048 3-hydroxy-9,10-secoandrosta-1,3,5(10)-triene-9,17-dione monooxygenase reductase component [EC:1.5.1.-]	0.152673	0.655999	5.01646	0.29035	149	100	141	140	144	108	26.54	17.83	24.252	23.312	27.06	19.643
RVBD_3593	lipoprotein LpqF	-0.11646	0.655999	7.96173	0.270778	1462	1392	1423	1497	1376	813	260.411	248.196	244.755	249.268	258.569	147.87
RVBD_3615c	ESX-1 secretion-associated protein EspC	0.163913	0.655999	6.97057	0.281078	5471	5841	5835	5844	5228	6402	974.492	1041.46	1003.62	973.095	982.412	1164.41
RVBD_3655c	hypothetical protein	-0.467172	0.655999	3.59067	0.274117	49	61	46	74	41	10	8.728	10.876	7.912	12.322	7.704	1.819
RVBD_3686c	hypothetical protein	-0.254356	0.655999	6.96612	0.281734	254	238	247	281	242	89	45.242	42.436	42.484	46.79	45.475	16.187
RVBD_3736	transcriptional regulator	0.147584	0.655999	6.51712	0.269722	563	525	588	611	491	600	100.281	93.608	101.136	101.739	92.266	109.129
RVBD_3759c	osmoprotectant binding lipoprotein ProX; K05845 osmoprotectant transport system substrate-binding protein	0.131428	0.655999	7.02209	0.291028	919	940	989	982	867	995	163.692	167.604	170.108	163.515	162.921	180.972
RVBD_3770B	transposase	0.280922	0.655999	3.6399	0.271241	66	66	81	73	72	96	11.756	11.768	13.932	12.155	13.53	17.461
RVBD_3794	integral membrane indolylacetylinositol arabinosyltransferase EmbA; K11385 arabinosyltransferase A [EC:2.4.2.-]	-0.137304	0.655999	8.72249	0.286847	1527	1406	1379	1594	1341	764	271.988	250.692	237.187	265.42	251.992	138.958
RVBD_3802c	membrane protein	0.146267	0.655999	8.6247	0.290076	3806	3671	4126	3868	3558	4245	677.923	654.546	709.67	644.068	668.596	772.087
RVBD_3832c	hypothetical protein	-0.155938	0.655999	3.34658	0.272804	67	58	68	64	57	38	11.934	10.342	11.696	10.657	10.711	6.911
RVBD_3838c	prephenate dehydratase PheA; K04518 prephenate dehydratase [EC:4.2.1.51]	-0.249504	0.655999	7.02191	0.279932	643	551	589	715	550	221	114.531	98.244	101.308	119.056	103.352	40.196
RVBD_3859c	ferredoxin-dependent glutamate synthase [NADPH] large subunit GltB; K00265 glutamate synthase (NADPH/NADH) large chain [EC:1.4.1.13 1.4.1.14]	0.105315	0.655999	10.5592	0.288451	7889	7339	7943	8038	7044	7520	1405.18	1308.56	1366.19	1338.42	1323.66	1367.75
RVBD_3876	ESX-1 secretion-associated protein EspI	0.153828	0.655999	8.02202	0.285858	1749	1692	2031	1805	1713	2008	311.531	301.687	349.331	300.554	321.896	365.218
RVBD_3880c	ESX-1 secretion-associated protein EspL	0.0911792	0.655999	6.22855	0.280194	421	418	432	474	413	350	74.988	74.53	74.304	78.927	77.608	63.659
RVBD_3892c	PPE family protein PPE69	-0.302462	0.655999	5.76858	0.277599	145	175	171	204	145	52	25.827	31.203	29.412	33.968	27.247	9.458
RVBD_3893c	PE family protein PE36	-0.118702	0.655999	5.92543	0.275849	280	271	270	295	245	161	49.873	48.32	46.44	49.121	46.039	29.283
RVBD_3915	N-acetylmuramoyl-L-alanine amidase	-0.0756033	0.655999	9.00982	0.280836	3239	3289	3461	3470	2969	2272	576.929	586.434	595.291	577.796	557.915	413.235
RVBD_6032	tRNA-Lys	0.127459	0.655999	4.99838	0.267512	279	299	333	328	301	276	49.695	53.312	57.276	54.616	56.562	50.199
RVBD_6043	tRNA-Ser	0.17835	0.655999	4.98124	0.266796	175	219	251	247	218	194	31.171	39.048	43.172	41.128	40.965	35.285
RVBD_2499c	oxidase regulatory protein	0.191005	0.656242	5.28513	0.2913	282	277	365	305	302	355	50.23	49.39	62.78	50.786	56.75	64.568
RVBD_2914c	transmembrane serine/threonine-protein kinase I PknI; K08884 serine/threonine protein kinase, bacterial [EC:2.7.11.1]	-0.107721	0.656392	5.85836	0.291529	288	242	294	270	260	172	51.298	43.149	50.568	44.958	48.858	31.284
RVBD_1006	hypothetical protein	-0.0651369	0.656822	9.13613	0.291884	2319	2292	2484	2475	2145	1613	413.059	408.668	427.247	412.117	403.075	293.375
RVBD_0262c	aminoglycoside 2'-N-acetyltransferase Aac; K17840 aminoglycoside 2'-N-acetyltransferase [EC:2.3.1.-]	-0.10499	0.657005	6.04922	0.29235	480	433	460	455	441	282	85.497	77.205	79.12	75.763	82.87	51.291
RVBD_2131c	monophosphatase CysQ; K01082 3'(2'), 5'-bisphosphate nucleotidase [EC:3.1.3.7]	-0.110399	0.657005	7.71283	0.292159	1213	1154	1142	1266	1104	668	216.059	205.76	196.424	210.804	207.457	121.497
RVBD_3057c	short-chain alcohol dehydrogenase/reductase	-0.107475	0.657005	6.12504	0.292457	400	378	409	401	373	243	71.248	67.398	70.348	66.771	70.092	44.197
RVBD_0621	membrane protein	-0.147706	0.657909	6.57295	0.293186	265	255	258	291	237	133	47.202	45.467	44.376	48.455	44.536	24.19
RVBD_2331A	hypothetical protein	0.229801	0.657909	2.84323	0.293188	32	24	23	31	27	26	5.7	4.279	3.956	5.162	5.074	4.729
RVBD_2828A	hypothetical protein	-0.528596	0.65806	4.45641	0.293419	116	87	87	136	89	14	20.662	15.512	14.964	22.646	16.724	2.546
RVBD_0029	hypothetical protein	0.0827285	0.658191	7.1859	0.298697	907	860	837	954	801	759	161.554	153.34	143.964	158.852	150.519	138.048
RVBD_0045c	hydrolase	-0.136593	0.658191	7.1459	0.300261	545	514	592	650	472	293	97.075	91.647	101.824	108.233	88.695	53.291
RVBD_0046c	myo-inositol-1-phosphate synthase Ino1; K01858 myo-inositol-1-phosphate synthase [EC:5.5.1.4]	0.118265	0.658191	8.11658	0.2945	1454	1285	1483	1524	1231	1418	258.986	229.118	255.075	253.764	231.322	257.908
RVBD_0072	glutamine-transport ABC transporter transmembrane protein; K02004 putative ABC transport system permease protein	0.178128	0.658191	7.35882	0.295187	920	1031	886	916	892	1130	163.87	183.829	152.392	152.525	167.619	205.526
RVBD_0142	hypothetical protein	-0.206171	0.658191	5.08702	0.300159	198	177	180	207	173	80	35.268	31.559	30.96	34.468	32.509	14.551
RVBD_0634B	50S ribosomal protein L33 RpmG2; K02913 large subunit ribosomal protein L33	0.303186	0.658191	6.04481	0.298287	487	501	458	446	445	841	86.744	89.329	78.776	74.264	83.622	152.962
RVBD_0772	phosphoribosylamine glycine ligase PurD; K01945 phosphoribosylamine--glycine ligase [EC:6.3.4.13]	-0.193301	0.658191	6.66805	0.295243	452	368	410	490	364	182	80.51	65.615	70.52	81.591	68.401	33.102
RVBD_0950c	hypothetical protein	0.103077	0.658191	8.09468	0.299805	1968	1904	1887	2052	1749	1823	350.539	339.487	324.563	341.682	328.661	331.57
RVBD_1044	hypothetical protein	-0.194776	0.658191	3.69191	0.295949	90	85	107	91	93	46	16.031	15.156	18.404	15.153	17.476	8.367
RVBD_1075c	exported protein	-0.139049	0.658191	4.95827	0.299279	194	196	200	187	189	118	34.555	34.947	34.4	31.138	35.516	21.462
RVBD_1429	hypothetical protein	0.132036	0.658191	5.08781	0.300244	207	219	165	226	194	167	36.871	39.048	28.38	37.632	36.455	30.374
RVBD_1464	cysteine desulfurase Csd; K11717 cysteine desulfurase / selenocysteine lyase [EC:2.8.1.7 4.4.1.16]	-0.133169	0.658191	8.19728	0.29986	937	807	914	995	794	483	166.898	143.89	157.208	165.679	149.203	87.849
RVBD_1488	exported protein	0.0707256	0.658191	7.9663	0.300864	1350	1324	1315	1587	1296	980	240.461	236.072	226.179	264.254	243.536	178.244
RVBD_1666c	cytochrome P450 139 Cyp139	-0.153285	0.658191	4.76025	0.300243	176	149	147	183	131	83	31.349	26.567	25.284	30.472	24.617	15.096
RVBD_1685c	hypothetical protein	0.153808	0.658191	3.32802	0.298247	38	41	42	44	43	36	6.769	7.31	7.224	7.327	8.08	6.548
RVBD_1702c	hypothetical protein	0.189029	0.658191	3.60439	0.298741	60	73	78	71	72	77	10.687	13.016	13.416	11.822	13.53	14.005
RVBD_1792A	ESAT-6-like protein EsxM	0.255912	0.658191	2.02468	0.299833	37	43	56	43	53	53	6.59	7.667	9.632	7.16	9.959	9.64
RVBD_1855c	oxidoreductase	0.130676	0.658191	7.03162	0.299409	1181	1174	1191	1243	1074	1220	210.359	209.326	204.851	206.974	201.819	221.896
RVBD_1871c	deazaflavin-dependent nitroreductase	0.131429	0.658191	10.3943	0.300285	5153	5071	5149	5162	4687	5457	917.85	904.168	885.626	859.534	880.751	992.528
RVBD_1893	hypothetical protein	0.284753	0.658191	4.80309	0.298418	281	264	308	293	245	453	50.052	47.072	52.976	48.788	46.039	82.392
RVBD_2312	hypothetical protein	0.236026	0.658191	3.8614	0.29609	78	101	105	99	92	116	13.893	18.008	18.06	16.485	17.288	21.098
RVBD_2437	transmembrane protein	-0.182177	0.658191	3.82693	0.299312	56	39	48	41	40	33	9.975	6.954	8.256	6.827	7.517	6.002
RVBD_2454c	oxidoreductase; K00175 2-oxoglutarate ferredoxin oxidoreductase subunit beta [EC:1.2.7.3]	0.105281	0.658191	8.48723	0.300538	2441	2339	2397	2562	2169	2285	434.79	417.048	412.283	426.603	407.584	415.599
RVBD_2463	esterase/lipase LipP	-0.0929037	0.658191	5.47019	0.300749	1176	1058	1152	1237	973	725	209.468	188.643	198.144	205.975	182.84	131.864
RVBD_2704	hypothetical protein	-0.109917	0.658191	6.11102	0.300647	351	344	352	385	284	227	62.52	61.336	60.544	64.107	53.367	41.287
RVBD_2731	alanine and arginine rich protein	-0.157122	0.658191	7.29849	0.296907	724	636	617	740	612	325	128.958	113.4	106.124	123.219	115.003	59.112
RVBD_2750	SDR family oxidoreductase	-0.144499	0.658191	6.42286	0.30027	770	768	804	909	689	406	137.152	136.936	138.288	151.359	129.472	73.844
RVBD_2763c	dihydrofolate reductase DfrA	0.170872	0.658191	5.33573	0.300512	194	186	177	176	190	212	34.555	33.164	30.444	29.306	35.704	38.559
RVBD_2770c	PPE family protein PPE44	-0.135956	0.658191	6.72119	0.295315	570	533	541	584	526	292	101.528	95.035	93.052	97.243	98.843	53.109
RVBD_2809	hypothetical protein	0.189182	0.658191	4.94218	0.296594	262	282	306	261	301	330	46.667	50.281	52.632	43.46	56.562	60.021
RVBD_2828c	hypothetical protein	-0.314198	0.658191	3.78194	0.29452	69	71	64	88	59	20	12.29	12.659	11.008	14.653	11.087	3.638
RVBD_2888c	amidase AmiC; K01426 amidase [EC:3.5.1.4]	-0.10306	0.658191	9.39277	0.296912	1745	1536	1698	1831	1526	969	310.818	273.871	292.055	304.883	286.756	176.243
RVBD_3001c	ketol-acid reductoisomerase IlvC; K00053 ketol-acid reductoisomerase [EC:1.1.1.86]	0.0848597	0.658191	8.63988	0.300274	1316	1227	1362	1354	1249	1161	234.405	218.776	234.263	225.457	234.704	211.165
RVBD_3008	hypothetical protein	0.178361	0.658191	6.035	0.295252	694	597	636	651	583	773	123.615	106.446	109.392	108.399	109.554	140.594
RVBD_3039c	enoyl-CoA hydratase EchA17; K01692 enoyl-CoA hydratase [EC:4.2.1.17]	-0.15143	0.658191	5.58619	0.296881	197	215	182	215	164	115	35.09	38.335	31.304	35.8	30.818	20.916
RVBD_3202c	ATP-dependent DNA helicase	-0.194307	0.658191	7.33628	0.296686	568	390	487	556	420	221	101.172	69.538	83.764	92.581	78.924	40.196
RVBD_3259	hypothetical protein	0.152929	0.658191	5.01263	0.297654	175	176	171	215	174	143	31.171	31.381	29.412	35.8	32.697	26.009
RVBD_3403c	hypothetical protein	-0.103665	0.658191	6.42182	0.300477	645	663	634	670	594	403	114.887	118.214	109.048	111.563	111.621	73.298
RVBD_3435c	transmembrane protein	-0.0897314	0.658191	7.51472	0.299379	867	873	903	899	760	616	154.43	155.657	155.316	149.694	142.814	112.039
RVBD_3527	hypothetical protein	-0.140375	0.658191	5.01498	0.299769	184	160	174	171	145	114	32.774	28.528	29.928	28.474	27.247	20.734
RVBD_3697A	antitoxin VapB48	0.167223	0.658191	3.29226	0.295444	92	104	102	122	93	91	16.387	18.543	17.544	20.314	17.476	16.551
RVBD_3717	N-acetylmuramoyl-L-alanine amidase; K01448 N-acetylmuramoyl-L-alanine amidase [EC:3.5.1.28]	0.102727	0.658191	4.88543	0.294962	181	154	157	180	169	133	32.24	27.458	27.004	29.972	31.757	24.19
RVBD_3745c	hypothetical protein; K09966 hypothetical protein	-0.409442	0.658191	1.10251	0.296519	27	21	25	20	21	10	4.809	3.744	4.3	3.33	3.946	1.819
RVBD_3766	hypothetical protein	0.224672	0.658191	6.2489	0.298501	1257	1266	1234	1282	1070	1734	223.896	225.73	212.247	213.468	201.067	315.383
RVBD_3879c	ESX-1 secretion-associated protein EspK	0.0912421	0.658191	9.72907	0.298834	2135	1865	2248	2305	1971	1774	380.285	332.533	386.655	383.81	370.378	322.658
RVBD_0113	sedoheptulose-7-phosphate isomerase GmhA; K03271 D-sedoheptulose 7-phosphate isomerase [EC:5.3.1.28]	0.258783	0.659217	3.8369	0.301754	76	92	78	77	100	95	13.537	16.404	13.416	12.821	18.791	17.279
RVBD_0301	toxin VapC2	0.19838	0.659217	6.17448	0.302624	469	468	499	470	436	629	83.538	83.445	85.828	78.261	81.93	114.404
RVBD_2178c	3-deoxy-7-phosphoheptulonate synthase AroG; K01626 3-deoxy-7-phosphoheptulonate synthase [EC:2.5.1.54]	0.101447	0.659217	9.22199	0.301647	2589	2769	2675	2803	2469	2550	461.151	493.718	460.099	466.733	463.959	463.798
RVBD_2626c	hypoxic response protein 1 Hrp1	0.210892	0.659217	7.5378	0.302269	2749	2436	3170	2511	2709	3625	489.65	434.343	545.239	418.111	509.058	659.321
RVBD_2863	toxin VapC23	0.303529	0.659217	1.71368	0.302267	12	10	19	18	14	13	2.137	1.783	3.268	2.997	2.631	2.364
RVBD_3098c	hypothetical protein	-0.14623	0.659217	3.82332	0.302648	143	99	128	121	94	88	25.471	17.652	22.016	20.148	17.664	16.006
RVBD_3121	cytochrome P450 141 Cyp141	0.252041	0.659217	5.44542	0.302647	326	298	396	319	315	510	58.067	53.134	68.112	53.117	59.193	92.76
RVBD_3666B	hypothetical protein	-0.23844	0.659217	1.78198	0.302402	29	27	27	22	32	13	5.165	4.814	4.644	3.663	6.013	2.364
RVBD_2606c	pyridoxine biosynthesis protein SnzP; K06215 pyridoxal 5'-phosphate synthase pdxS subunit [EC:4.3.3.6]	0.0749029	0.660432	8.15956	0.30337	1681	1615	1656	1783	1524	1443	299.419	287.957	284.831	296.891	286.38	262.455
RVBD_0714	50S ribosomal protein L14 RplN; K02874 large subunit ribosomal protein L14	0.172422	0.660472	8.86142	0.304457	1673	1642	1762	1726	1476	2046	297.994	292.771	303.063	287.399	277.36	372.13
RVBD_0838	lipoprotein LpqR; K08641 D-alanyl-D-alanine dipeptidase [EC:3.4.13.22]	-0.137193	0.660472	5.50505	0.304076	183	190	199	214	170	102	32.596	33.877	34.228	35.634	31.945	18.552
RVBD_1414	hypothetical protein	0.276451	0.660472	1.87018	0.304542	17	13	16	24	13	15	3.028	2.318	2.752	3.996	2.443	2.728
RVBD_1699	CTP synthase PyrG; K01937 CTP synthase [EC:6.3.4.2]	0.132716	0.660472	8.64471	0.304077	2620	2548	2818	2756	2363	2841	466.673	454.313	484.695	458.907	444.04	516.726
RVBD_2149c	hypothetical protein; K05810 conserved hypothetical protein	-0.208763	0.660472	6.77309	0.303905	497	444	448	550	427	193	88.525	79.166	77.056	91.582	80.239	35.103
RVBD_2284	esterase LipM	0.0921786	0.660472	6.1842	0.304097	379	380	363	408	390	296	67.507	67.755	62.436	67.937	73.286	53.837
RVBD_2896c	DNA protecting protein DprA; K04096 DNA processing protein	-0.239416	0.660472	6.30963	0.304408	357	309	326	369	337	123	63.589	55.095	56.072	61.443	63.327	22.371
RVBD_0284	ESX-3 secretion system protein EccC3	0.0611635	0.660543	10.8571	0.307001	7539	7414	7739	8368	6960	6273	1342.84	1321.93	1331.11	1393.37	1307.88	1140.94
RVBD_0875c	exported protein	-0.131339	0.660543	5.26682	0.30867	268	227	280	275	242	141	47.736	40.474	48.16	45.791	45.475	25.645
RVBD_1225c	HAD hydrolase, family IIA	-0.164609	0.660543	5.3562	0.305128	168	166	160	191	141	83	29.924	29.598	27.52	31.804	26.496	15.096
RVBD_1472	enoyl-CoA hydratase EchA12; K01692 enoyl-CoA hydratase [EC:4.2.1.17]	0.068181	0.660543	7.7955	0.306096	1102	1023	1090	1226	1001	858	196.288	182.403	187.48	204.144	188.101	156.054
RVBD_1556	regulatory protein	-0.192813	0.660543	4.9278	0.304785	153	128	156	155	141	66	27.252	22.823	26.832	25.809	26.496	12.004
RVBD_1558	deazaflavin-dependent nitroreductase	0.0968178	0.660543	6.57707	0.307626	494	502	423	567	464	359	87.991	89.507	72.756	94.412	87.192	65.295
RVBD_1621c	thiol reductant ABC exporter subunit CydD; K16013 ATP-binding cassette, subfamily C, bacterial CydD	-0.176977	0.660543	6.53078	0.30735	712	565	645	718	614	291	126.821	100.74	110.94	119.556	115.379	52.928
RVBD_1630	30S ribosomal protein S1 RpsA; K02945 small subunit ribosomal protein S1	0.174949	0.660543	11.1853	0.308302	10029	9572	10797	9946	8977	12393	1786.36	1706.7	1857.08	1656.13	1686.9	2254.06
RVBD_1638	excinuclease ABC UvrA; K03701 excinuclease ABC subunit A	-0.0611478	0.660543	8.87188	0.309352	2546	2323	2390	2550	2083	1742	453.492	414.195	411.079	424.605	391.424	316.838
RVBD_1780	hypothetical protein	0.119827	0.660543	5.9483	0.307814	451	456	476	495	416	463	80.332	81.306	81.872	82.423	78.172	84.211
RVBD_1839c	antitoxin VapB13	-0.221622	0.660543	3.36699	0.308002	103	105	108	94	114	49	18.346	18.722	18.576	15.652	21.422	8.912
RVBD_1898	hypothetical protein	0.096495	0.660543	6.81236	0.308406	800	705	740	815	792	588	142.496	125.703	127.28	135.707	148.828	106.946
RVBD_1987	chitinase	0.191607	0.660543	5.46749	0.307086	437	454	460	461	397	576	77.838	80.949	79.12	76.762	74.602	104.764
RVBD_2071c	precorrin-4 C(11)-methyltransferase CobM; K05936 precorrin-4/cobalt-precorrin-4 C11-methyltransferase [EC:2.1.1.133 2.1.1.271]	-0.279923	0.660543	3.89069	0.308053	50	66	55	59	57	20	8.906	11.768	9.46	9.824	10.711	3.638
RVBD_2393	ferrochelatase Che1	-0.222166	0.660543	6.69165	0.306341	198	200	239	222	218	86	35.268	35.66	41.108	36.966	40.965	15.642
RVBD_2584c	adenine phosphoribosyltransferase Apt; K00759 adenine phosphoribosyltransferase [EC:2.4.2.7]	0.0864847	0.660543	7.13454	0.306587	533	483	490	555	532	379	94.938	86.12	84.28	92.414	99.97	68.933
RVBD_2640c	transcriptional regulator ArsR-family	-0.167722	0.660543	5.02188	0.308971	220	199	199	235	180	103	39.186	35.482	34.228	39.13	33.824	18.734
RVBD_2663	hypothetical protein	0.164207	0.660543	2.4887	0.30907	57	72	79	75	72	64	10.153	12.838	13.588	12.488	13.53	11.64
RVBD_2761c	type I restriction/modification system specificity determinant HsdS	0.129745	0.660543	5.3823	0.30677	215	214	183	262	193	160	38.296	38.157	31.476	43.626	36.267	29.101
RVBD_2790c	lipid-transfer protein Ltp1	0.158795	0.660543	6.94599	0.306552	651	546	661	714	517	673	115.956	97.353	113.692	118.889	97.151	122.406
RVBD_3145	NADH dehydrogenase subunit A NuoA; K00330 NADH-quinone oxidoreductase subunit A [EC:1.6.5.3]	0.0840025	0.660543	6.71071	0.305682	427	440	485	530	441	343	76.057	78.453	83.42	88.251	82.87	62.385
RVBD_3154	NADH dehydrogenase subunit J NuoJ; K00339 NADH-quinone oxidoreductase subunit J [EC:1.6.5.3]	-0.12419	0.660543	6.05676	0.308768	418	388	468	451	392	242	74.454	69.181	80.496	75.097	73.662	44.015
RVBD_3172c	hypothetical protein	0.268163	0.660543	5.63301	0.308211	201	216	216	205	186	342	35.802	38.513	37.152	34.135	34.952	62.203
RVBD_3197A	transcriptional regulator WhiB-like WhiB7	0.227519	0.660543	6.05011	0.307252	297	274	311	322	259	376	52.901	48.855	53.492	53.617	48.67	68.387
RVBD_3365c	hypothetical protein	-0.144329	0.660543	8.05022	0.305244	921	879	913	1033	843	455	164.048	156.727	157.036	172.007	158.411	82.756
RVBD_3646c	DNA topoisomerase I TopA; K03168 DNA topoisomerase I [EC:5.99.1.2]	0.0874256	0.660543	9.43296	0.309201	4006	3942	4352	4178	3943	3731	713.547	702.865	748.542	695.687	740.943	678.6
RVBD_3692	methanol dehydrogenase transcriptional regulator MoxR2; K03924 MoxR-like ATPase [EC:3.6.3.-]	-0.139274	0.660543	6.01358	0.307453	402	324	403	419	338	201	71.604	57.77	69.316	69.768	63.515	36.558
RVBD_3694c	transmembrane protein	-0.0685263	0.660543	8.28804	0.307199	2918	2483	2773	2837	2438	1872	519.753	442.723	476.955	472.394	458.133	340.482
RVBD_3801c	fatty-acid-AMP ligase FadD32; K12428 fatty acid CoA ligase FadD32	0.101602	0.660543	10.487	0.305339	6868	6250	6894	7178	5865	6465	1223.32	1114.39	1185.77	1195.22	1102.11	1175.86
RVBD_0292	ESX-3 secretion system protein EccE3	-0.226144	0.660712	7.35308	0.309719	1002	938	924	1132	921	370	178.476	167.247	158.928	188.491	173.068	67.296
RVBD_3659c	helicase/secretion neighborhood ATPase; K02283 pilus assembly protein CpaF	0.211987	0.660712	3.60072	0.30976	47	35	63	54	49	47	8.372	6.241	10.836	8.992	9.208	8.548
RVBD_1410c	MFS drug efflux transporter P55	-0.0804402	0.661882	9.67173	0.310474	3553	3372	3646	3766	3295	2210	632.858	601.233	627.11	627.084	619.175	401.958
RVBD_2588c	preprotein translocase subunit YajC; K03210 preprotein translocase subunit YajC	0.234225	0.662785	6.11297	0.311062	550	601	643	568	542	877	97.966	107.159	110.596	94.579	101.849	159.51
RVBD_3839	hypothetical protein	0.132805	0.662903	3.84952	0.311284	141	137	150	165	162	105	25.115	24.427	25.8	27.474	30.442	19.098
RVBD_0297	PE-PGRS family protein PE_PGRS5	-0.224558	0.663821	8.47607	0.311985	1910	1684	1643	1949	1605	773	340.208	300.26	282.595	324.532	301.601	140.594
RVBD_1990c	transcriptional regulator	-0.137451	0.663821	3.60917	0.312046	183	170	176	164	134	142	32.596	30.311	30.272	27.308	25.18	25.827
RVBD_0184	hypothetical protein	-0.217335	0.664174	6.37552	0.312822	351	306	370	390	338	135	62.52	54.56	63.64	64.94	63.515	24.554
RVBD_0743c	hypothetical protein	0.150167	0.664174	4.3086	0.31257	142	139	119	134	142	129	25.293	24.784	20.468	22.313	26.684	23.463
RVBD_0769	3-oxoacyl-[acyl-carrier protein] reductase	0.178951	0.664174	4.41698	0.313205	111	90	123	109	102	126	19.771	16.047	21.156	18.15	19.167	22.917
RVBD_1576c	prophage PhiRv1 protein	-0.0898336	0.664174	6.11297	0.313172	606	610	719	673	558	434	107.94	108.764	123.668	112.062	104.856	78.937
RVBD_2258c	transcriptional regulator	0.0797453	0.664174	7.20296	0.312971	504	503	499	581	512	370	89.772	89.686	85.828	96.743	96.212	67.296
RVBD_3257c	phosphomannomutase PmmA; K01840 phosphomannomutase [EC:5.4.2.8]	0.0751764	0.664174	8.43471	0.312395	1462	1284	1393	1627	1237	1130	260.411	228.939	239.595	270.915	232.449	205.526
RVBD_2075c	exported or envelope protein	-0.186018	0.665427	5.80449	0.313962	251	217	225	268	208	105	44.708	38.691	38.7	44.625	39.086	19.098
RVBD_2836c	DNA repair protein RecO	-0.27398	0.665606	6.53294	0.314409	256	216	211	277	212	76	45.599	38.513	36.292	46.124	39.838	13.823
RVBD_6013	tRNA-Arg	0.366316	0.665606	2.10713	0.314544	38	64	65	47	62	97	6.769	11.411	11.18	7.826	11.651	17.643
RVBD_6047	tRNA-Ser	-0.397223	0.665606	1.24187	0.314276	15	13	16	16	11	5	2.672	2.318	2.752	2.664	2.067	0.909
RVBD_2872	toxin VapC43	-0.126787	0.665733	5.11714	0.314937	181	183	217	210	162	118	32.24	32.629	37.324	34.967	30.442	21.462
RVBD_3215	isochorismate synthase EntC; K02361 isochorismate synthase [EC:5.4.4.2]	0.089132	0.665733	5.86127	0.314859	342	273	318	352	294	258	60.917	48.676	54.696	58.612	55.247	46.925
RVBD_1049	transcriptional repressor	-0.197364	0.665764	4.41247	0.31628	96	86	89	81	96	45	17.099	15.334	15.308	13.487	18.04	8.185
RVBD_1314c	cob(I)yrinic acid a,c-diamide adenosyltransferase	0.114887	0.665764	5.69492	0.315884	239	226	265	261	234	225	42.571	40.296	45.58	43.46	43.972	40.923
RVBD_1795	ESX-5 secretion system protein EccD5	-0.108898	0.665764	8.54164	0.315271	1790	1541	1629	1889	1471	949	318.834	274.763	280.187	314.541	276.421	172.606
RVBD_2099c	PE family protein	-0.209478	0.665764	3.50293	0.316123	52	46	57	56	49	22	9.262	8.202	9.804	9.325	9.208	4.001
RVBD_2552c	shikimate 5-dehydrogenase AroE; K00014 shikimate dehydrogenase [EC:1.1.1.25]	-0.297223	0.665764	5.87016	0.316197	211	203	178	210	207	64	37.583	36.195	30.616	34.967	38.898	11.64
RVBD_2773c	dihydrodipicolinate reductase DapB; K00215 4-hydroxy-tetrahydrodipicolinate reductase [EC:1.17.1.8]	0.0833171	0.665764	6.29222	0.316067	409	441	430	476	409	353	72.851	78.631	73.96	79.26	76.857	64.204
RVBD_3781	O-antigen/lipopolysaccharide transport ABC transporter ATP-binding protein RfbE; K01990 ABC-2 type transport system ATP-binding protein	0.187208	0.665764	5.19901	0.315635	210	250	255	221	256	270	37.405	44.575	43.86	36.799	48.106	49.108
RVBD_3919c	glucose-inhibited division protein B Gid; K03501 16S rRNA (guanine527-N7)-methyltransferase [EC:2.1.1.170]	0.105548	0.665764	6.94374	0.315383	554	550	521	559	539	495	98.678	98.066	89.612	93.08	101.285	90.031
RVBD_0032	8-amino-7-oxononanoate synthase BioF2; K00652 8-amino-7-oxononanoate synthase [EC:2.3.1.47]	0.125089	0.665846	5.41658	0.316719	224	264	240	257	243	222	39.899	47.072	41.28	42.794	45.663	40.378
RVBD_0515	13E12 repeat family protein	-0.180171	0.665846	3.70736	0.316899	64	54	85	59	56	46	11.4	9.628	14.62	9.824	10.523	8.367
RVBD_3059	cytochrome P450 136 Cyp136	0.13993	0.665846	6.21063	0.316982	987	949	1014	1026	926	1007	175.804	169.208	174.408	170.841	174.008	183.155
RVBD_3800c	polyketide synthase Pks13; K12437 polyketide synthase 13	-0.0955646	0.665846	11.3996	0.316925	13173	11597	12245	14084	10904	7433	2346.37	2067.76	2106.14	2345.15	2049.01	1351.93
RVBD_2676c	hypothetical protein; K09162 chlorite dismutase [EC:1.13.11.49]	-0.0804553	0.66625	6.37363	0.317428	464	418	430	475	377	290	82.647	74.53	73.96	79.093	70.843	52.746
RVBD_3566c	arylamine N-acetyltransferase Nat; K00622 arylamine N-acetyltransferase [EC:2.3.1.5]	0.132695	0.66625	5.11781	0.317507	137	149	158	166	142	136	24.402	26.567	27.176	27.641	26.684	24.736
RVBD_0259c	hypothetical protein	-0.23443	0.666684	4.24337	0.317944	67	60	46	67	46	25	11.934	10.698	7.912	11.156	8.644	4.547
RVBD_2013	transposase	-0.558263	0.666684	0.587636	0.318115	11	7	5	3	12	2	1.959	1.248	0.86	0.5	2.255	0.364
RVBD_2532c	N utilization substance protein NusB	-0.228161	0.666684	5.97368	0.318213	306	284	329	368	290	116	54.505	50.638	56.588	61.276	54.495	21.098
RVBD_0323c	hypothetical protein	-0.0788662	0.666734	5.17958	0.321008	818	762	816	804	738	539	145.702	135.866	140.352	133.876	138.68	98.034
RVBD_0394c	secreted protein	0.0828545	0.666734	5.77985	0.319779	401	415	425	443	409	347	71.426	73.995	73.1	73.765	76.857	63.113
RVBD_0889c	citrate synthase II CitA; K01647 citrate synthase [EC:2.3.3.1]	-0.103644	0.666734	8.27237	0.321229	1431	1191	1261	1476	1128	766	254.889	212.357	216.891	245.772	211.966	139.321
RVBD_1045	hypothetical protein	0.12618	0.666734	4.25091	0.320132	144	146	176	161	173	130	25.649	26.032	30.272	26.808	32.509	23.645
RVBD_1052	hypothetical protein	-0.0733882	0.666734	6.47117	0.319696	891	798	896	868	730	644	158.704	142.285	154.112	144.532	137.177	117.132
RVBD_1061	hypothetical protein; K07008 glutamine amidotransferase	-0.0943338	0.666734	5.86341	0.320266	411	331	361	366	318	258	73.207	59.018	62.092	60.943	59.757	46.925
RVBD_1240	malate dehydrogenase Mdh; K00024 malate dehydrogenase [EC:1.1.1.37]	0.0881813	0.666734	8.17185	0.320281	1350	1240	1150	1484	1267	910	240.461	221.094	197.8	247.104	238.086	165.512
RVBD_1406	methionyl-tRNA formyltransferase Fmt; K00604 methionyl-tRNA formyltransferase [EC:2.1.2.9]	-0.149298	0.666734	6.41	0.320164	370	289	390	380	325	179	65.904	51.529	67.08	63.275	61.072	32.557
RVBD_1648	transmembrane protein	-0.204681	0.666734	5.21353	0.319862	212	211	247	237	215	100	37.761	37.622	42.484	39.463	40.401	18.188
RVBD_1708	chromosome partitioning protein	0.0883164	0.666734	7.50344	0.319856	769	643	665	772	627	612	136.974	114.648	114.38	128.547	117.822	111.312
RVBD_1751	oxidoreductase	0.0738888	0.666734	8.35687	0.32114	995	924	926	1080	953	715	177.229	164.751	159.272	179.833	179.082	130.045
RVBD_2345	cell division protein, Z-ring complex Ib	-0.137875	0.666734	7.56517	0.318888	1035	900	926	1070	894	492	184.354	160.472	159.272	178.168	167.995	89.486
RVBD_2734	hypothetical protein	0.227874	0.666734	5.87368	0.320461	442	460	453	445	390	670	78.729	82.019	77.916	74.098	73.286	121.861
RVBD_2907c	ribosome maturation factor RimM; K02860 16S rRNA processing protein RimM	0.131722	0.666734	5.42283	0.320903	111	116	119	132	123	92	19.771	20.683	20.468	21.98	23.113	16.733
RVBD_3025c	cysteine desulfurase LscS; K04487 cysteine desulfurase [EC:2.8.1.7]	-0.0694234	0.666734	8.12896	0.319605	1391	1218	1353	1421	1150	900	247.764	217.172	232.715	236.613	216.101	163.693
RVBD_3053c	NRDEF glutaredoxin electron transport component NrdH	0.231175	0.666734	8.30973	0.319718	3741	3909	4150	3551	3650	5686	666.345	696.982	713.798	591.284	685.884	1034.18
RVBD_3614c	ESX-1 secretion-associated protein EspD	0.151423	0.666734	7.62752	0.320592	6148	6471	6790	6007	6392	7182	1095.08	1153.79	1167.88	1000.24	1201.14	1306.27
RVBD_3696c	glycerol kinase GlpK; K00864 glycerol kinase [EC:2.7.1.30]	0.10233	0.666734	5.89451	0.320304	366	305	344	369	334	289	65.192	54.382	59.168	61.443	62.763	52.564
RVBD_2503c	succinyl-CoA:3-ketoacid-CoA transferase beta subunit ScoB; K01029 3-oxoacid CoA-transferase subunit B [EC:2.8.3.5]	0.145853	0.666764	5.54942	0.32141	261	250	303	270	260	293	46.489	44.575	52.116	44.958	48.858	53.291
RVBD_0053	30S ribosomal protein S6 RpsF; K02990 small subunit ribosomal protein S6	0.148822	0.666789	8.5222	0.321962	1089	1148	1269	1157	1081	1305	193.972	204.69	218.267	192.654	203.135	237.355
RVBD_0203	exported protein	-0.162467	0.666789	6.86334	0.323515	418	392	453	463	405	203	74.454	69.894	77.916	77.095	76.105	36.922
RVBD_0440	chaperonin 2 GroEL2; K04077 chaperonin GroEL	0.0707965	0.666789	10.9606	0.32366	17781	16759	18149	19985	15600	14940	3167.14	2988.16	3121.62	3327.74	2931.45	2717.31
RVBD_1674c	transcriptional regulator	0.175032	0.666789	3.24671	0.323037	52	35	47	53	47	37	9.262	6.241	8.084	8.825	8.832	6.73
RVBD_2038c	cellobiose transporter ATP-binding protein; K10112 multiple sugar transport system ATP-binding protein	0.151459	0.666789	3.31166	0.32239	66	71	78	76	79	63	11.756	12.659	13.416	12.655	14.845	11.459
RVBD_2241	pyruvate dehydrogenase E1 component AceE; K00163 pyruvate dehydrogenase E1 component [EC:1.2.4.1]	0.0776893	0.666789	8.61476	0.322111	2775	2615	2587	2805	2497	2346	494.281	466.259	444.963	467.066	469.22	426.694
RVBD_2566	hypothetical protein	-0.190106	0.666789	6.43792	0.322505	301	286	287	326	288	125	53.614	50.994	49.364	54.283	54.119	22.735
RVBD_2629	hypothetical protein	0.211712	0.666789	8.8682	0.322684	3824	3417	3925	3665	3180	5126	681.129	609.257	675.098	610.266	597.565	932.325
RVBD_2851c	N-acetyltransferase; K02348 ElaA protein	0.117111	0.666789	6.35494	0.322504	551	534	517	573	481	534	98.144	95.213	88.924	95.411	90.386	97.125
RVBD_2856	nickel-transport integral membrane protein NicT; K07241 high-affinity nickel-transport protein	-0.170103	0.666789	6.51195	0.323191	350	336	370	330	392	171	62.342	59.909	63.64	54.949	73.662	31.102
RVBD_2916c	signal recognition particle protein Ffh; K03106 signal recognition particle subunit SRP54	0.0724456	0.666789	8.82893	0.323583	1605	1406	1481	1825	1400	1127	285.882	250.692	254.731	303.884	263.079	204.981
RVBD_3448	ESX-4 secretion system protein EccD4	-0.258881	0.666789	3.78338	0.323487	63	35	43	44	44	20	11.222	6.241	7.396	7.327	8.268	3.638
RVBD_3533c	PPE family protein PPE62	0.153409	0.666789	4.9979	0.32375	111	127	132	121	126	130	19.771	22.644	22.704	20.148	23.677	23.645
RVBD_3676	transcriptional regulator Crp	0.168749	0.666789	8.04879	0.323625	1954	1864	2057	2003	1670	2385	348.045	332.354	353.803	333.523	313.816	433.788
RVBD_0391	O-succinylhomoserine sulfhydrylase MetZ; K10764 O-succinylhomoserine sulfhydrylase [EC:2.5.1.-]	-0.0866207	0.666815	6.72772	0.324138	397	388	399	371	359	288	70.713	69.181	68.628	61.776	67.461	52.382
RVBD_3148	NADH dehydrogenase subunit D NuoD; K00333 NADH-quinone oxidoreductase subunit D [EC:1.6.5.3]	0.116474	0.666815	7.48957	0.323996	822	831	898	890	761	872	146.414	148.169	154.456	148.196	143.002	158.601
RVBD_3656c	hypothetical protein	-0.286701	0.666815	1.74428	0.324262	21	26	28	32	16	11	3.741	4.636	4.816	5.328	3.007	2.001
RVBD_0035	fatty-acid-CoA ligase FadD34	0.131324	0.666907	4.10476	0.324758	119	113	143	128	128	118	21.196	20.148	24.596	21.314	24.053	21.462
RVBD_0055	30S ribosomal protein S18 RpsR1; K02963 small subunit ribosomal protein S18	0.116183	0.666907	5.76831	0.324704	426	470	461	469	468	403	75.879	83.802	79.292	78.094	87.944	73.298
RVBD_0527	cytochrome C-type biogenesis protein CcdA; K06196 cytochrome c-type biogenesis protein	-0.30456	0.666907	5.76033	0.325309	189	164	161	202	171	51	33.665	29.241	27.692	33.635	32.133	9.276
RVBD_0735	alternative RNA polymerase sigma factor SigL; K03088 RNA polymerase sigma-70 factor, ECF subfamily	-0.201186	0.666907	5.19388	0.32514	146	128	167	149	154	63	26.005	22.823	28.724	24.81	28.939	11.459
RVBD_0862c	hypothetical protein	-0.155717	0.666907	6.59662	0.325249	429	367	351	399	375	193	76.413	65.437	60.372	66.438	70.468	35.103
RVBD_1580c	prophage PhiRv1 protein	-0.472174	0.666907	0.903657	0.32547	25	19	24	7	16	33	4.453	3.388	4.128	1.166	3.007	6.002
RVBD_3321c	antitoxin VapB44	0.217071	0.666907	3.70731	0.325323	101	113	119	108	103	153	17.99	20.148	20.468	17.983	19.355	27.828
RVBD_0902c	two-component system sensor histidine kinase PrrB; K07655 two-component system, OmpR family, sensor histidine kinase PrrB [EC:2.7.13.3]	-0.104083	0.667104	7.49018	0.325953	801	715	716	821	675	435	142.674	127.486	123.152	136.706	126.842	79.118
RVBD_1940	riboflavin biosynthesis protein RibA1; K14652 3,4-dihydroxy 2-butanone 4-phosphate synthase / GTP cyclohydrolase II [EC:4.1.99.12 3.5.4.25]	-0.210808	0.667104	3.4995	0.326069	34	45	53	42	40	22	6.056	8.024	9.116	6.993	7.517	4.001
RVBD_2004c	hypothetical protein; K07028	0.0996584	0.667104	6.86815	0.326341	1662	1390	1632	1764	1398	1405	296.035	247.839	280.703	293.727	262.703	255.544
RVBD_2975c	dak phosphatase; K07030	-0.152342	0.667104	4.31462	0.326125	157	168	161	139	127	134	27.965	29.955	27.692	23.145	23.865	24.372
RVBD_3811	hypothetical protein	0.0988042	0.667104	8.07748	0.326399	1502	1458	1586	1591	1378	1458	267.535	259.964	272.791	264.92	258.945	265.183
RVBD_2994	integral membrane protein	-0.138812	0.667953	6.94616	0.326981	940	770	828	944	793	435	167.432	137.292	142.416	157.187	149.015	79.118
RVBD_0397	13E12 repeat family protein	0.270874	0.667962	1.82385	0.327431	21	24	23	28	26	21	3.741	4.279	3.956	4.662	4.886	3.82
RVBD_0704	50S ribosomal protein L2 RplB; K02886 large subunit ribosomal protein L2	0.119896	0.667962	10.0163	0.327412	3454	3361	3603	3488	3161	3636	615.225	599.272	619.714	580.793	593.995	661.321
RVBD_2193	cytochrome C oxidase subunit III CtaE; K02276 cytochrome c oxidase subunit III [EC:1.9.3.1]	0.147279	0.667962	8.9713	0.327485	5281	5188	5659	5137	5025	6095	940.649	925.029	973.346	855.371	944.266	1108.57
RVBD_1966	MCE-family protein Mce3A; K02067 phospholipid/cholesterol/gamma-HCH transport system substrate-binding protein	0.236625	0.669895	2.94299	0.328599	53	37	35	45	45	43	9.44	6.597	6.02	7.493	8.456	7.821
RVBD_0123	hypothetical protein	-0.153899	0.670188	3.79593	0.330027	145	115	136	108	107	110	25.827	20.505	23.392	17.983	20.107	20.007
RVBD_0147	aldehyde dehydrogenase (NAD+); K00128 aldehyde dehydrogenase (NAD+) [EC:1.2.1.3]	0.0703016	0.670188	8.25475	0.330085	1758	1749	1678	1880	1600	1480	313.134	311.85	288.615	313.042	300.662	269.185
RVBD_0151c	PE family protein PE1	0.174199	0.670188	4.77285	0.329499	193	209	221	225	184	238	34.377	37.265	38.012	37.465	34.576	43.288
RVBD_0431	hypothetical protein	-0.108977	0.670188	6.70872	0.330129	480	429	466	511	417	261	85.497	76.491	80.152	85.088	78.36	47.471
RVBD_0522	GABA permease GabP; K11735 GABA permease	-0.147438	0.670188	6.35698	0.328958	1092	891	1027	1076	991	502	194.506	158.867	176.644	179.167	186.222	91.305
RVBD_1416	riboflavin synthase beta chain RibH; K00794 6,7-dimethyl-8-ribityllumazine synthase [EC:2.5.1.78]	-0.0803257	0.670188	6.4535	0.329991	500	442	461	452	433	328	89.06	78.809	79.292	75.263	81.367	59.657
RVBD_2892c	PPE family protein PPE45	-0.178386	0.670188	6.6861	0.329573	431	385	434	526	355	189	76.769	68.646	74.648	87.585	66.709	34.376
RVBD_3141	NADPH quinone oxidoreductase FadB4	-0.0923812	0.670188	8.20097	0.329447	1830	1787	1779	1861	1740	1096	325.959	318.625	305.987	309.879	326.97	199.342
RVBD_3539	PPE family protein PPE63	-0.121528	0.670188	5.56663	0.330247	144	128	175	160	123	93	25.649	22.823	30.1	26.642	23.113	16.915
RVBD_0286	PPE family protein PPE4	0.0865843	0.67073	8.92886	0.330681	1814	1900	1869	2281	1912	1309	323.109	338.773	321.467	379.814	359.291	238.083
RVBD_1064c	lipoprotein LpqV	-0.240716	0.670944	3.97463	0.330954	73	66	59	78	59	25	13.003	11.768	10.148	12.988	11.087	4.547
RVBD_0006	DNA gyrase subunit A GyrA; K02469 DNA gyrase subunit A [EC:5.99.1.3]	0.0952449	0.671014	10.4043	0.335669	8965	8537	8983	9285	7855	8541	1596.84	1522.16	1545.07	1546.06	1476.06	1553.45
RVBD_0106	hypothetical protein	0.11083	0.671014	6.10833	0.334301	231	194	194	224	215	170	41.146	34.591	33.368	37.299	40.401	30.92
RVBD_0266c	5-oxoprolinase OplA; K01469 5-oxoprolinase (ATP-hydrolysing) [EC:3.5.2.9]	-0.122368	0.671014	7.73449	0.332895	1212	1071	1179	1342	1040	622	215.881	190.961	202.787	223.459	195.43	113.13
RVBD_0325	hypothetical protein	-0.0915172	0.671014	4.67386	0.336748	435	432	397	420	380	286	77.482	77.026	68.284	69.935	71.407	52.018
RVBD_0331	oxidoreductase; K17218 sulfide:quinone oxidoreductase [EC:1.8.5.-]	-0.0849446	0.671014	8.14901	0.334265	12978	12025	12930	12865	12162	8041	2311.63	2144.08	2223.95	2142.18	2285.41	1462.51
RVBD_0374c	carbon-monoxide dehydrogenase small subunit; K03518 carbon-monoxide dehydrogenase small subunit [EC:1.2.99.2]	-0.453888	0.671014	1.09622	0.335627	7	14	9	7	14	2	1.247	2.496	1.548	1.166	2.631	0.364
RVBD_0433	carboxylate-amine ligase; K06048 carboxylate-amine ligase [EC:6.3.-.-]	0.073457	0.671014	7.10516	0.334978	716	700	744	827	697	559	127.534	124.811	127.968	137.705	130.976	101.672
RVBD_0603	exported protein	-0.388765	0.671014	2.18332	0.334508	33	29	38	45	25	9	5.878	5.171	6.536	7.493	4.698	1.637
RVBD_0716	50S ribosomal protein L5 RplE; K02931 large subunit ribosomal protein L5	0.113829	0.671014	8.82279	0.334451	1612	1506	1674	1637	1442	1638	287.129	268.522	287.927	272.58	270.971	297.922
RVBD_0724	signal peptide peptidase SppA; K04773 protease IV [EC:3.4.21.-]	-0.0703815	0.671014	10.81	0.339021	12269	10622	11239	12588	9907	7548	2185.35	1893.92	1933.1	2096.05	1861.66	1372.84
RVBD_0804	hypothetical protein; K07052	-0.327819	0.671014	5.46305	0.332828	125	135	126	160	119	37	22.265	24.071	21.672	26.642	22.362	6.73
RVBD_0848	cysteine synthase A CysK2; K01738 cysteine synthase A [EC:2.5.1.47]	-0.189236	0.671014	8.57043	0.332346	502	483	596	629	486	226	89.416	86.12	102.512	104.736	91.326	41.105
RVBD_0984	pterin-4-alpha-carbinolamine dehydratase MoaB2	0.0739512	0.671014	8.12198	0.337843	1454	1219	1308	1508	1238	1078	258.986	217.35	224.975	251.1	232.637	196.068
RVBD_1007c	methionyl-tRNA synthetase MetS; K01874 methionyl-tRNA synthetase [EC:6.1.1.10]	0.0779875	0.671014	7.58835	0.337505	871	804	891	873	837	754	155.142	143.355	153.252	145.365	157.284	137.139
RVBD_1131	methylcitrate synthase PrpC; K01647 citrate synthase [EC:2.3.3.1]	-0.179009	0.671014	10.145	0.336249	3914	3318	3089	3883	2755	1915	697.16	591.605	531.307	646.566	517.702	348.303
RVBD_1160	mutator protein MutT2; K03574 8-oxo-dGTP diphosphatase [EC:3.6.1.55]	0.103609	0.671014	5.2788	0.33559	150	130	156	177	133	119	26.718	23.179	26.832	29.473	24.993	21.644
RVBD_1185c	fatty-acid-AMP ligase FadD21; K12423 fatty acid CoA ligase FadD21	0.205523	0.671014	8.52461	0.333902	1107	1175	1226	1086	1070	1602	197.178	209.505	210.871	180.832	201.067	291.374
RVBD_1401	membrane protein	-0.186931	0.671014	6.32197	0.335683	416	301	357	401	343	157	74.098	53.669	61.404	66.771	64.454	28.555
RVBD_1480	hypothetical protein	-0.171824	0.671014	7.94319	0.334865	1171	1009	1007	1280	968	485	208.578	179.906	173.204	213.135	181.9	88.213
RVBD_1603	phosphoribosyl isomerase A HisA; K01814 phosphoribosylformimino-5-aminoimidazole carboxamide ribotide isomerase [EC:5.3.1.16] K01817 phosphoribosylanthranilate isomerase [EC:5.3.1.24]	-0.114235	0.671014	6.91372	0.333216	581	541	554	634	510	307	103.487	96.461	95.288	105.569	95.836	55.838
RVBD_1690	lipoprotein LprJ	0.188314	0.671014	5.04709	0.337287	76	80	94	74	95	95	13.537	14.264	16.168	12.322	17.852	17.279
[truncated: 2,011 more rows]
